# Supplementary material for: A Compendium of Caenorhabditis elegans RNA Binding Proteins Predicts Extensive Regulation at Multiple Levels
Source: G3 (Bethesda). 2013 Feb 1;3(2):297–304. doi: 10.1534/g3.112.004390 (PMC3564989; doi:10.1534/g3.112.004390)
Supplement: Supporting Information [file supp_3.2.297_TableS2.xlsx]

## Sheet: Sheet1
Gene Name	WBID (WS219)	ORF	RBD	Group	Source	GO	UniProtKB
aars-1	WBGene00000196	W02B12.6	GF	4	HMMPfam,HMMSmart,ProSite,Superfamily	-	-
aars-2	WBGene00000197	F28H1.3	GF	4	HMMPfam,Superfamily	-	-
acin-1	WBGene00016601	C43E11.1	RRM(1)	1	HMMSmart,ProSite,Superfamily	-	-
adr-1	WBGene00000079	H15N14.1	DSRBD(2)	1	HMMPfam,HMMSmart,ProSite,Superfamily	GO	UniProtKB
adr-2	WBGene00000080	T20H4.4	DSRBD(1)	1	HMMPfam,ProSite,Superfamily	GO	UniProtKB
alg-1	WBGene00000105	F48F7.1	PAZ(1)PIWI(1)	2	HMMPfam,ProSite,Superfamily	-	-
alg-2	WBGene00000106	T07D3.7	PAZ(1)PIWI(1)	2	HMMPfam,ProSite,Superfamily	-	-
aly-1	WBGene00000120	C01F6.5	RRM(1)	1	HMMSmart,Superfamily	-	-
aly-2	WBGene00000121	F23B2.6	RRM(1)	2	GO,UniProtKB,Wang	-	-
aly-3	WBGene00000122	M18.7	RRM(1)	1	HMMSmart,Superfamily	-	-
arc-1	WBGene00000180	ZK1320.6	ZF_C2H2(1)	3	ProSite	-	-
asd-1	WBGene00011279	R74.5	RRM(1)	1	HMMPfam,HMMSmart,ProSite,Superfamily	-	-
asd-2	WBGene00006423	T21G5.5	KH(1)	1	HMMPfam,HMMSmart,ProSite,Superfamily	GO	UniProtKB
bcc-1	WBGene00000246	M7.3	KH(1)SAM(1)	1	HMMPfam,HMMSmart,ProSite,Superfamily	GO	UniProtKB
blmp-1	WBGene00003847	F25D7.3	ZF_C2H2(5)	3	HMMPfam,HMMSmart,ProSite	-	-
btf-1	WBGene00000274	F15D4.1	HEL(2)	2	HMMPfam,HMMSmart,ProSite	-	-
car-1	WBGene00012484	Y18D10A.17	Sm	2	Audhya et al., JCB 2005	-	-
cars-1	WBGene00000800	Y23H5A.7	GF	4	HMMPfam	-	-
ccch-1	WBGene00009532	F38B7.1	ZF_CCCH(2)	1	HMMPfam,HMMSmart,ProSite,Superfamily	-	-
ccch-2	WBGene00009537	F38C2.5	ZF_CCCH(2)	1	HMMPfam,HMMSmart,ProSite,Superfamily	-	-
ccch-3	WBGene00012277	W05B10.2	ZF_CCCH(1)	1	HMMPfam,HMMSmart,ProSite	-	-
ccch-5	WBGene00013319	Y57G11C.25	ZF_CCCH(2)	1	HMMPfam,HMMSmart,ProSite,Superfamily	-	-
cdd-1	WBGene00000391	C47D2.2	Unknown	2	GO,UniProtKB,Wang	GO	UniProtKB
cdd-2	WBGene00000392	F49E8.4	Unknown	2	GO,UniProtKB,Wang	GO	UniProtKB
cdl-1	WBGene00000411	R06F6.1	Unknown	1	Kodama et al., Development 2002	GO	-
cel-1	WBGene00000466	C03D6.3	GF	4	Superfamily	-	-
ces-1	WBGene00000468	F43G9.11	ZF_C2H2(5)	3	HMMPfam,HMMSmart,ProSite	-	-
cey-1	WBGene00000472	F33A8.3	CSD(1)	3	HMMPfam,HMMSmart,Superfamily	-	-
cey-2	WBGene00000473	F46F11.2	CSD(1)	3	HMMPfam,HMMSmart,Superfamily	-	-
cey-3	WBGene00000474	M01E11.5	CSD(1)	3	HMMPfam,HMMSmart,Superfamily	-	-
cey-4	WBGene00000475	Y39A1C.3	CSD(1)	3	HMMPfam,HMMSmart,Superfamily	-	-
cfim-2	WBGene00008362	D1046.1	RRM(1)	1	HMMSmart,Superfamily	-	-
cgh-1	WBGene00000479	C07H6.5	HEL(2)	2	HMMPfam,HMMSmart,ProSite	-	UniProtKB
chd-3	WBGene00000482	T14G8.1	HEL(2)	2	HMMPfam,HMMSmart,ProSite	-	-
che-1	WBGene00000483	C55B7.12	ZF_C2H2(4)	3	HMMPfam,ProSite,Superfamily	-	-
cid-1	WBGene00019629	K10D2.3	ZF_C2H2(1)ZF_CCHC(1)	3	HMMSmart	-	-
cpb-1	WBGene00000770	C40H1.1	RRM(2)	1	HMMSmart,ProSite,Superfamily	GO	-
cpb-2	WBGene00000771	C30B5.3	RRM(2)	1	ProSite,Superfamily	-	UniProtKB
cpb-3	WBGene00000772	B0414.5	RRM(2)	1	HMMPfam,Superfamily	-	UniProtKB
cpf-2	WBGene00000774	F56A8.6	RRM(1)	1	HMMPfam,HMMSmart,ProSite,Superfamily	-	-
cps-6	WBGene00000787	C41D11.8	NUCL	4	HMMPfam,HMMSmart,Superfamily	-	-
cpsf-4	WBGene00044329	F11A10.8	ZF_CCCH(5)ZF_CCHC(2)	1	HMMPfam,HMMSmart,ProSite,Superfamily	-	-
crn-1	WBGene00000794	Y47G6A.8	NUCL	4	Superfamily	-	-
crn-3	WBGene00000796	C14A4.4	NUCL	4	HMMPfam,HMMSmart	-	-
crn-4	WBGene00000797	AH9.2	NUCL	4	HMMPfam,HMMSmart	-	-
crn-5	WBGene00000798	C14A4.5	NUCL	4	Superfamily	GO	UniProtKB
csb-1	WBGene00000803	F53H4.1	HEL(2)	2	HMMPfam,HMMSmart,ProSite	-	-
csr-1	WBGene00017641	F20D12.1	PAZ(1)PIWI(1)	2	HMMPfam,ProSite,Superfamily	-	-
cyn-13	WBGene00000889	Y116A8C.34	RRM(1)	1	HMMPfam,HMMSmart,ProSite,Superfamily	GO	UniProtKB
dars-1	WBGene00001094	B0464.1	tRNA	4	HMMPfam,Superfamily	-	-
dars-2	WBGene00001095	F10C2.6	tRNA	4	HMMPfam,Superfamily	-	-
daz-1	WBGene00000935	F56D1.7	RRM(1)	1	HMMPfam,ProSite,Superfamily	-	UniProtKB
dcr-1	WBGene00000939	K12H4.8	DSRBD(2)HEL(2)PAZ(1)NUCL(1)	1	HMMPfam,HMMSmart,ProSite,Superfamily	GO	UniProtKB
dct-10	WBGene00012618	Y38H6C.5	ZF_CCHC(1)	1	HMMSmart,ProSite	-	-
dct-13	WBGene00013794	Y116A8C.17	ZF_CCCH(2)	1	HMMPfam,HMMSmart,ProSite,Superfamily	-	-
ddx-19	WBGene00011580	T07D4.4	HEL(2)	2	HMMPfam,HMMSmart,ProSite	-	-
ddx-23	WBGene00017162	F01F1.7	HEL(2)	2	HMMPfam,HMMSmart,ProSite	-	-
die-1	WBGene00000995	C18D1.1	ZF_C2H2(4)	3	HMMSmart,ProSite	-	-
din-1	WBGene00008549	F07A11.6	RRM(2)	1	HMMPfam,HMMSmart,ProSite,Superfamily	-	-
dnj-10	WBGene00001028	F22B7.5	ZF_CCHC(2)	1	HMMSmart	-	-
dnj-17	WBGene00001035	T03F6.2	ZF_C2H2(2)	3	HMMPfam,HMMSmart	-	-
dog-1	WBGene00001049	F33H2.1	HEL(2)	2	HMMPfam,HMMSmart	-	-
dpy-20	WBGene00001079	T22B3.1	ZF_C2H2(2)	3	HMMSmart	-	-
drh-1	WBGene00001090	F15B10.2	HEL(2)	2	HMMPfam,HMMSmart,ProSite	-	-
drh-3	WBGene00008400	D2005.5	HEL(2)	2	HMMPfam,HMMSmart,ProSite	-	UniProtKB
drr-2	WBGene00011730	T12D8.2	RRM(1)	1	HMMPfam,HMMSmart,ProSite,Superfamily	-	-
drsh-1	WBGene00009163	F26E4.10	DSRBD(1)NUCL(1)	1	HMMPfam,HMMSmart,ProSite,Superfamily	GO	UniProtKB
ears-1	WBGene00001337	ZC434.5	GF	4	HMMPfam,Superfamily	-	-
edc-3	WBGene00011036	R05D11.8	Sm/Lsm	4	HMMPfam	-	-
eea-1	WBGene00011696	T10G3.5	ZF_C2H2(1)	3	HMMSmart	-	-
egal-1	WBGene00015680	C10G6.1	NUCL	4	HMMPfam,HMMSmart	-	-
egl-43	WBGene00001207	R53.3	ZF_C2H2(5)	3	HMMPfam,HMMSmart,ProSite	-	-
egl-46	WBGene00001210	K11G9.4	ZF_C2H2(3)	3	HMMPfam,HMMSmart,ProSite	-	-
egrh-1	WBGene00007772	C27C12.2	ZF_C2H2(3)	3	HMMPfam,HMMSmart,ProSite	-	-
egrh-2	WBGene00043705	Y55F3AM.7	ZF_C2H2(1)	3	HMMPfam,HMMSmart,ProSite	-	-
egrh-3	WBGene00044651	Y94H6A.11	ZF_C2H2(3)	3	HMMPfam,HMMSmart,ProSite	-	-
ehn-3	WBGene00001223	ZK616.10	ZF_C2H2(6)	3	HMMSmart,ProSite	-	-
eif-1.A	WBGene00019162	H06H21.3	GF	4	ProSite,Superfamily	GO	UniProtKB
eif-3.G	WBGene00001230	F22B5.2	RRM(1)ZF_CCHC(1)	1	HMMPfam,HMMSmart,ProSite,Superfamily	-	UniProtKB
emb-5	WBGene00001259	T04A8.14	GF	4	HMMPfam,HMMSmart,ProSite,Superfamily	GO	UniProtKB
ent-3	WBGene00010510	K02E11.1	GF	4	Superfamily	-	-
eor-1	WBGene00001324	R11E3.6	ZF_C2H2(9)	3	HMMSmart,ProSite	-	-
ergo-1	WBGene00019971	R09A1.1	PAZ(1)PIWI(1)	2	HMMPfam,ProSite,Superfamily	-	-
eri-1	WBGene00001332	T07A9.5	NUCL	4	HMMPfam,HMMSmart,Superfamily	-	UniProtKB
eri-7	WBGene00016566	C41D11.7	HEL(1)	2	HMMPfam,HMMSmart	-	-
etr-1	WBGene00001340	T01D1.2	RRM(3)	1	HMMPfam,HMMSmart,ProSite,Superfamily	-	-
exc-7	WBGene00001368	F35H8.5	RRM(3)	1	HMMPfam,HMMSmart,ProSite,Superfamily	GO	UniProtKB
exo-1	WBGene00009731	F45G2.3	NUCL	4	Superfamily	-	-
exos-1	WBGene00012966	Y48A6B.5	NUCL	4	HMMPfam	-	-
exos-2	WBGene00022232	Y73B6BL.3	GF	4	HMMSmart	-	-
exos-3	WBGene00010325	F59C6.4	GF	4	HMMSmart	-	-
exos-4.1	WBGene00007201	B0564.1	NUCL	4	Superfamily	GO	UniProtKB
exos-4.2	WBGene00000202	Y6D11A.1	GF	4	Superfamily	GO	UniProtKB
exos-7	WBGene00009289	F31D4.1	GF	4	Superfamily	GO	UniProtKB
exos-8	WBGene00018305	F41G3.14	GF	4	Superfamily	GO	UniProtKB
exos-9	WBGene00018154	F37C12.13	NUCL	4	Superfamily	GO	UniProtKB
faah-5	WBGene00013226	Y56A3A.5	RRM(1)	1	Superfamily	-	-
fars-1	WBGene00001497	T08B2.9	GF	4	HMMPfam,ProSite,Superfamily	GO	-
fars-2	WBGene00013361	Y60A3A.13	GF	4	HMMPfam,ProSite,Superfamily	GO	-
fars-3	WBGene00001498	F22B5.9	GF	4	Superfamily	GO	UniProtKB
fbf-1	WBGene00001401	H12I13.4	PUF(8)	1	HMMPfam,HMMSmart,ProSite	GO	-
fbf-2	WBGene00001402	F21H12.5	PUF(8)	1	HMMPfam,HMMSmart,ProSite	GO	-
fib-1	WBGene00001423	T01C3.7	GF	4	GO,UniProtKB,Wang	GO	UniProtKB
fkb-8	WBGene00001433	Y18D10A.25	ZF_C2H2(1)	3	HMMSmart	-	-
fkh-7	WBGene00001439	F26D12.1	ZF_C2H2(1)	3	HMMSmart	-	-
fog-1	WBGene00001481	Y54E10A.4	RRM(1)	1	HMMPfam,HMMSmart,ProSite,Superfamily	GO	-
fox-1	WBGene00001484	T07D1.4	RRM(1)	1	HMMPfam,HMMSmart,ProSite,Superfamily	GO	UniProtKB
fozi-1	WBGene00010453	K01B6.1	ZF_C2H2(1)	3	HMMSmart	-	-
fust-1	WBGene00016173	C27H5.3	RRM(1)	1	HMMPfam,HMMSmart,ProSite,Superfamily	-	-
gars-1	WBGene00001744	T10F2.1	GF	4	HMMPfam,ProSite,Superfamily	-	-
gen-1	WBGene00020442	T12A2.8	NUCL	4	Superfamily	-	-
gla-3	WBGene00011376	T02E1.3	ZF_CCCH(2)	1	HMMPfam,HMMSmart,ProSite,Superfamily	-	-
gld-1	WBGene00001595	T23G11.3	KH(1)	1	HMMPfam,HMMSmart,Superfamily	GO	UniProtKB
gld-3	WBGene00001597	T07F8.3	KH(2)	1	Superfamily	GO	-
glh-1	WBGene00001598	T21G5.3	HEL(2)ZF_CCHC(4)	1	HMMPfam,HMMSmart,ProSite	-	UniProtKB
glh-2	WBGene00001599	C55B7.1	HEL(2)ZF_CCHC(6)	1	HMMPfam,HMMSmart,ProSite	-	UniProtKB
glh-3	WBGene00001600	B0414.6	HEL(2)ZF_CCHC(2)	1	HMMPfam,HMMSmart,ProSite	-	UniProtKB
glh-4	WBGene00001601	T12F5.3	HEL(2)ZF_CCHC(5)	1	HMMPfam,HMMSmart,ProSite	-	UniProtKB
gro-1	WBGene00001740	ZC395.6	ZF_C2H2(1)	3	HMMPfam,HMMSmart	-	-
gut-2	WBGene00001808	T10G3.6	Sm/Lsm	4	HMMPfam,HMMSmart,Superfamily	-	-
ham-2	WBGene00001821	C07A12.1	ZF_C2H2(2)	3	HMMSmart,ProSite	-	-
hars-1	WBGene00002001	T11G6.1	GF	4	HMMPfam,ProSite,Superfamily	-	-
hbl-1	WBGene00001824	F13D11.2	ZF_C2H2(9)	3	HMMSmart,ProSite	-	-
hel-1	WBGene00001840	C26D10.2	HEL(2)	2	HMMPfam,HMMSmart,ProSite	-	UniProtKB
hel-308	WBGene00021905	Y55B1AL.3	HEL(2)	2	HMMPfam,HMMSmart,ProSite	-	-
him-6	WBGene00001865	T04A11.6	HEL(2)	2	HMMPfam,HMMSmart,ProSite	-	-
him-8	WBGene00001867	T07G12.12	ZF_C2H2(2)	3	HMMSmart	-	-
hrp-1	WBGene00001999	F42A6.7	RRM(2)	1	HMMPfam,HMMSmart,ProSite,Superfamily	-	UniProtKB
hrp-2	WBGene00002000	F58D5.1	RRM(3)	1	HMMPfam,HMMSmart,ProSite,Superfamily	-	-
hrpf-1	WBGene00020936	W02D3.11	RRM(3)	1	HMMPfam,HMMSmart,ProSite,Superfamily	-	-
hrpf-2	WBGene00022253	Y73B6BL.33	RRM(3)	1	HMMPfam,HMMSmart,ProSite,Superfamily	-	-
iars-1	WBGene00002152	R11A8.6	GF	4	HMMPfam,Superfamily	-	-
iars-2	WBGene00002153	C25A1.7	GF	4	HMMPfam,Superfamily	-	-
ife-1	WBGene00002059	F53A2.6	GF	4	GO,UniProtKB,Wang	GO	UniProtKB
ife-2	WBGene00002060	R04A9.4	GF	4	GO,UniProtKB,Wang	GO	UniProtKB
ife-3	WBGene00002061	B0348.6	GF	4	Superfamily	GO	UniProtKB
ife-4	WBGene00002062	C05D9.5	GF	4	GO,UniProtKB,Wang	GO	UniProtKB
ife-5	WBGene00002063	Y57A10A.30	GF	4	GO,UniProtKB,Wang	GO	UniProtKB
ifg-1	WBGene00002066	M110.4	GF	4	HMMPfam,HMMSmart	-	-
inf-1	WBGene00002083	F57B9.6	HEL(2)	2	HMMPfam,HMMSmart,ProSite	-	UniProtKB
ire-1	WBGene00002147	C41C4.4	NUCL	4	HMMPfam	-	-
isw-1	WBGene00002169	F37A4.8	HEL(2)	2	HMMPfam,HMMSmart,ProSite	-	-
kars-1	WBGene00002238	T02G5.9	tRNA	4	Superfamily	GO	-
klf-1	WBGene00018990	F56F11.3	ZF_C2H2(3)	3	HMMSmart,ProSite	-	-
klf-2	WBGene00009998	F53F8.1	ZF_C2H2(3)	3	HMMPfam,HMMSmart,ProSite	-	-
klf-3	WBGene00003480	F54H5.4	ZF_C2H2(3)	3	HMMPfam,HMMSmart,ProSite	-	-
laf-1	WBGene00002244	Y71H2AM.19	HEL(2)	2	HMMPfam,HMMSmart,ProSite	-	-
larp-1	WBGene00020097	R144.7	La	1	Nykamp et al., RNA 2008	-	-
larp-5	WBGene00004147	T12F5.5	La	1	Nykamp et al., RNA 2008	-	-
lars-1	WBGene00003073	R74.1	GF	4	HMMPfam,Superfamily	-	-
lars-2	WBGene00003074	ZK524.3	GF	4	HMMPfam,Superfamily	-	-
let-418	WBGene00002637	F26F12.7	HEL(2)	2	HMMPfam,HMMSmart,ProSite	-	-
let-716	WBGene00002850	C16A3.3	GF	4	HMMSmart,ProSite,Superfamily	-	UniProtKB
lin-13	WBGene00003002	C03B8.4	ZF_C2H2(22)	3	HMMSmart,ProSite	-	-
lin-26	WBGene00003012	F18A1.2	ZF_C2H2(2)	3	HMMSmart	-	-
lin-28	WBGene00003014	F02E9.2	CSD(1)ZF_CCHC(2)	1	HMMPfam,HMMSmart,ProSite,Superfamily	-	-
lin-29	WBGene00003015	W03C9.4	ZF_C2H2(5)	3	HMMPfam,HMMSmart,ProSite	-	-
lin-36	WBGene00003021	F44B9.6	ZF_C2H2(2)	3	HMMSmart	-	-
lin-48	WBGene00003033	F34D10.5	ZF_C2H2(4)	3	HMMPfam,HMMSmart,ProSite	-	-
lir-1	WBGene00003044	F18A1.3	ZF_C2H2(1)	3	HMMSmart	-	-
lir-2	WBGene00003045	F18A1.4	ZF_C2H2(2)	3	HMMSmart	-	-
lir-3	WBGene00003046	F37H8.1	ZF_C2H2(2)	3	HMMSmart,ProSite	-	-
lsl-1	WBGene00009937	F52F12.4	ZF_C2H2(5)	3	HMMPfam,HMMSmart,ProSite	-	-
lsm-1	WBGene00003076	F40F8.9	Sm/Lsm	4	HMMPfam,HMMSmart,Superfamily	-	-
lsm-3	WBGene00003077	Y62E10A.12	Sm/Lsm	4	HMMPfam,HMMSmart,Superfamily	-	-
lsm-4	WBGene00003078	F32A5.7	Sm/Lsm	4	HMMPfam,HMMSmart,Superfamily	-	UniProtKB
lsm-5	WBGene00003079	F28F8.3	Sm/Lsm	4	HMMPfam,HMMSmart,Superfamily	-	-
lsm-6	WBGene00003080	Y71G12B.14	Sm/Lsm	4	HMMPfam,HMMSmart,Superfamily	-	-
lsm-7	WBGene00003081	ZK593.7	Sm/Lsm	4	HMMPfam,HMMSmart,Superfamily	-	-
lsm-8	WBGene00003082	Y73B6BL.32	Sm/Lsm	4	HMMPfam,HMMSmart,Superfamily	-	-
lsy-2	WBGene00003087	F49H12.1	ZF_C2H2(5)	3	HMMPfam,HMMSmart,ProSite	-	-
lsy-27	WBGene00009834	F47H4.1	ZF_C2H2(3)	3	HMMSmart,ProSite	-	-
mars-1	WBGene00003415	F58B3.5	tRNA	4	Superfamily	GO	-
mbl-1	WBGene00019347	K02H8.1	ZF_CCCH(2)	1	HMMSmart,ProSite	-	UniProtKB
mcd-1	WBGene00013096	Y51H1A.6	ZF_C2H2(1)	3	HMMSmart,ProSite	-	-
mcm-2	WBGene00003154	Y17G7B.5	GF	4	Superfamily	-	-
mec-8	WBGene00003172	F46A9.6	RRM(2)	1	HMMPfam,HMMSmart,ProSite,Superfamily	-	-
mel-46	WBGene00020284	T06A10.1	HEL(2)	2	HMMPfam,HMMSmart,ProSite	-	-
mel-47	WBGene00017132	EEED8.1	RRM(1)	1	HMMPfam,HMMSmart,ProSite,Superfamily	-	UniProtKB
mep-1	WBGene00003218	M04B2.1	ZF_C2H2(7)	3	Belfiore et al., RNA 2002	-	UniProtKB
mex-1	WBGene00003228	W03C9.7	ZF_CCCH(2)	1	HMMPfam,HMMSmart,ProSite,Superfamily	GO	-
mex-3	WBGene00003229	F53G12.5	KH(2)	1	HMMPfam,HMMSmart,ProSite,Superfamily	GO	UniProtKB
mex-5	WBGene00003230	W02A2.7	ZF_CCCH(2)	1	HMMPfam,HMMSmart,ProSite,Superfamily	GO	-
mex-6	WBGene00003231	AH6.5	ZF_CCCH(2)	1	HMMPfam,HMMSmart,ProSite,Superfamily	GO	-
mlh-1	WBGene00003373	T28A8.7	GF	4	Superfamily	-	-
mnm-2	WBGene00003380	C10A4.8	ZF_C2H2(3)	3	HMMPfam,HMMSmart,ProSite	-	-
moe-3	WBGene00003388	F32A11.6	ZF_CCCH(2)	1	HMMPfam,HMMSmart,ProSite,Superfamily	-	-
mog-1	WBGene00003389	K03H1.2	HEL(2)	2	HMMPfam,HMMSmart,ProSite	-	-
mog-4	WBGene00003392	C04H5.6	HEL(2)	2	HMMPfam,HMMSmart,ProSite	-	-
mog-5	WBGene00003393	EEED8.5	HEL(2)	2	HMMPfam,HMMSmart,ProSite,Superfamily	GO	UniProtKB
mrps-5	WBGene00008452	E02A10.1	DSRBD(1)	1	HMMPfam,Superfamily	GO	UniProtKB
msi-1	WBGene00003423	R10E9.1	RRM(2)	1	HMMPfam,HMMSmart,ProSite,Superfamily	-	-
mtr-4	WBGene00012342	W08D2.7	HEL(2)	2	HMMPfam,HMMSmart,ProSite	-	-
mtss-1	WBGene00019800	PAR2.1	GF	4	Superfamily	-	-
mut-14	WBGene00003507	C14C11.6	HEL(2)	2	HMMPfam,HMMSmart,ProSite	-	-
mut-7	WBGene00003504	ZK1098.8	NUCL	4	HMMPfam,HMMSmart	-	-
mvk-1	WBGene00021534	Y42G9A.4	GF	4	Superfamily	-	-
nars-1	WBGene00003815	F22D6.3	tRNA	4	Superfamily	-	-
nars-2	WBGene00013447	Y66D12A.23	tRNA	4	HMMPfam,Superfamily	-	-
ncbp-2	WBGene00009141	F26A3.2	RRM(1)	1	HMMPfam,HMMSmart,ProSite,Superfamily	-	UniProtKB
nos-2	WBGene00003784	ZK1127.1	ZF_CCHC(Nanos)(2)	1	Subramaniam and Seydoux, Development 1999	GO	UniProtKB
nos-3	WBGene00003785	Y53C12B.3	ZF_CCHC(Nanos)(2)	1	Subramaniam and Seydoux, Development 1999	GO	UniProtKB
nrd-1	WBGene00017004	D1007.7	RRM(1)	1	HMMPfam,HMMSmart,ProSite,Superfamily	-	-
nrde-3	WBGene00019862	R04A9.2	PAZ(1)PIWI(1)	2	HMMPfam,ProSite,Superfamily	GO	-
ntl-4	WBGene00003827	C49H3.5	RRM(1)	1	HMMPfam,HMMSmart,ProSite,Superfamily	-	-
nuo-2	WBGene00020417	T10E9.7	KH(2)	1	HMMPfam,HMMSmart,ProSite,Superfamily	GO	UniProtKB
nxf-1	WBGene00003834	C15H11.3	NTF2	2	ProSite,Superfamily	-	UniProtKB
nxf-2	WBGene00003835	C15H11.6	NTF2	2	ProSite,Superfamily	-	UniProtKB
nxt-1	WBGene00003836	Y71F9AM.5	NTF2	2	HMMPfam,ProSite,Superfamily	-	-
odd-1	WBGene00003845	B0280.4	ZF_C2H2(3)	3	HMMPfam,HMMSmart,ProSite	-	-
odd-2	WBGene00003846	C34H3.2	ZF_C2H2(3)	3	HMMPfam,HMMSmart,ProSite	-	-
oma-1	WBGene00003864	C09G9.6	ZF_CCCH(2)	1	HMMPfam,HMMSmart,ProSite,Superfamily	-	-
oma-2	WBGene00003865	ZC513.6	ZF_CCCH(2)	1	HMMPfam,HMMSmart,ProSite,Superfamily	-	-
pab-1	WBGene00003902	Y106G6H.2	RRM(4)	1	HMMPfam,HMMSmart,ProSite,Superfamily	GO	UniProtKB
pab-2	WBGene00003903	F18H3.3	RRM(4)	1	HMMPfam,HMMSmart,ProSite,Superfamily	GO	UniProtKB
pabp-2	WBGene00003904	C17E4.5	RRM(1)	1	HMMPfam,HMMSmart,ProSite,Superfamily	-	-
pag-3	WBGene00003909	F45B8.4	ZF_C2H2(5)	3	HMMPfam,HMMSmart,ProSite	-	-
pars-1	WBGene00004189	T20H4.3	GF	4	Superfamily	-	-
pars-2	WBGene00004190	T27F6.5	GF	4	HMMPfam,ProSite,Superfamily	-	-
pash-1	WBGene00011908	T22A3.5	DSRBD(1)	1	ProSite,Superfamily	-	UniProtKB
pbrm-1	WBGene00007042	C26C6.1	ZF_C2H2(2)	3	HMMSmart	-	-
pes-4	WBGene00003978	Y119D3B.17	KH(2)	1	HMMPfam,ProSite,Superfamily	GO	UniProtKB
pgl-1	WBGene00003992	ZK381.4	RGG	1	Kawasaki et al., Cell 1998	GO	UniProtKB
pgl-3	WBGene00003994	C18G1.4	RGG	1	Kawasaki et al., Genetics 2004	GO	-
pie-1	WBGene00004027	Y49E10.14	ZF_CCCH(2)	1	HMMPfam,HMMSmart,ProSite,Superfamily	-	-
pms-2	WBGene00004064	H12C20.2	GF	4	Superfamily	-	-
polq-1	WBGene00020964	W03A3.2	HEL(2)	2	HMMPfam,ProSite	-	-
pos-1	WBGene00004078	F52E1.1	ZF_CCCH(2)	1	HMMPfam,HMMSmart,ProSite,Superfamily	GO	UniProtKB
ppw-1	WBGene00004093	C18E3.7	PAZ(1)PIWI(1)	2	HMMPfam,ProSite,Superfamily	-	-
ppw-2	WBGene00004094	Y110A7A.18	PAZ(1)PIWI(1)	2	HMMPfam,ProSite,Superfamily	-	-
pqe-1	WBGene00004095	F52C9.8	NUCL	4	HMMPfam,HMMSmart,Superfamily	-	-
pqm-1	WBGene00004096	F40F8.7	ZF_C2H2(3)	3	HMMSmart	-	-
pqn-21	WBGene00004111	C37A2.5	ZF_C2H2(1)	3	HMMSmart	-	-
prg-1	WBGene00004178	D2030.6	PAZ(1)PIWI(1)	2	HMMPfam,ProSite,Superfamily	GO	UniProtKB
prg-2	WBGene00004179	C01G5.2	PAZ(1)PIWI(1)	2	HMMPfam,ProSite,Superfamily	-	-
prp-8	WBGene00004187	C50C3.6	RRM(1)	1	HMMPfam	-	UniProtKB
psa-4	WBGene00004204	F01G4.1	HEL(2)	2	HMMPfam,HMMSmart,ProSite	-	-
psf-1	WBGene00017778	F25B5.7	RRM(2)	1	HMMPfam,HMMSmart,ProSite,Superfamily	-	-
ptb-1	WBGene00004207	D2089.4	RRM(4)	1	HMMPfam,HMMSmart,ProSite,Superfamily	GO	UniProtKB
puf-11	WBGene00022257	Y73B6BL.38	PUF(8)	1	HMMPfam,HMMSmart,ProSite	GO	UniProtKB
puf-12	WBGene00014165	ZK945.3	PUF(6)	1	HMMSmart,ProSite	GO	UniProtKB
puf-3	WBGene00004239	Y45F10A.2	PUF(8)	1	HMMPfam,HMMSmart,ProSite	GO	UniProtKB
puf-4	WBGene00004240	M4.2	PUF(6)	1	HMMPfam,HMMSmart,ProSite	GO	UniProtKB
puf-5	WBGene00004241	F54C9.8	PUF(8)	1	HMMSmart,ProSite	GO	UniProtKB
puf-6	WBGene00004242	F18A11.1	PUF(8)	1	HMMPfam,HMMSmart,ProSite	GO	UniProtKB
puf-7	WBGene00004243	B0273.2	PUF(8)	1	HMMPfam,HMMSmart,ProSite	GO	UniProtKB
puf-8	WBGene00004244	C30G12.7	PUF(8)	1	HMMPfam,HMMSmart,ProSite	GO	UniProtKB
puf-9	WBGene00004245	W06B11.2	PUF(8)	1	HMMPfam,HMMSmart,ProSite	GO	UniProtKB
pxl-1	WBGene00016197	C28H8.6	ZF_CCHC(1)	1	HMMSmart	-	-
pzf-1	WBGene00011505	T05G11.1	ZF_C2H2(8)	3	HMMSmart,ProSite,Superfamily	-	-
qars-1	WBGene00001336	Y41E3.4	GF	4	Superfamily	-	-
rabs-5	WBGene00021538	Y42H9AR.3	ZF_C2H2(1)	3	HMMSmart	-	-
rad-26	WBGene00007761	C27B7.4	HEL(2)	2	HMMPfam,HMMSmart,ProSite	-	-
rad-54	WBGene00004298	W06D4.6	HEL(2)	2	HMMPfam,HMMSmart,ProSite	-	-
ran-4	WBGene00004305	R05D11.3	NTF2	2	HMMPfam,ProSite,Superfamily	-	-
rars-1	WBGene00004679	F26F4.10	GF	4	HMMPfam,Superfamily	-	-
rars-2	WBGene00004680	C29H12.1	GF	4	HMMPfam,Superfamily	-	-
rbd-1	WBGene00004315	T23F6.4	RRM(6)	1	HMMPfam,HMMSmart,ProSite,Superfamily	-	-
rcq-5	WBGene00004322	E03A3.2	HEL(2)	2	HMMPfam,HMMSmart,ProSite	-	-
rde-1	WBGene00004323	K08H10.7	PAZ(1)PIWI(1)	2	HMMPfam,ProSite,Superfamily	-	-
rde-4	WBGene00004326	T20G5.11	DSRBD(2)	1	HMMPfam,HMMSmart,ProSite,Superfamily	GO	UniProtKB
ref-2	WBGene00004335	C47C12.3	ZF_C2H2(4)	3	HMMPfam,HMMSmart,ProSite	-	-
repo-1	WBGene00008683	F11A10.2	ZF_C2H2(1)	3	HMMSmart	-	-
rha-1	WBGene00004355	T07D4.3	DSRBD(2)HEL(2)	1	HMMPfam,HMMSmart,ProSite,Superfamily	GO	UniProtKB
rha-2	WBGene00015525	C06E1.10	HEL(2)	2	HMMPfam,HMMSmart,ProSite	-	UniProtKB
rla-0	WBGene00004408	F25H2.10	GF	4	HMMPfam	-	-
rla-1	WBGene00004409	Y37E3.7	GF	4	HMMPfam	-	-
rla-2	WBGene00004410	Y62E10A.1	GF	4	HMMPfam	-	-
rnf-113	WBGene00010476	K01G5.1	ZF_CCCH(1)	1	HMMPfam,HMMSmart,ProSite,Superfamily	-	-
rnp-1	WBGene00004384	ZK863.7	RRM(1)ZF_CCHC(1)	1	HMMPfam,HMMSmart,ProSite,Superfamily	-	UniProtKB
rnp-2	WBGene00004385	K08D10.4	RRM(2)	1	HMMPfam,HMMSmart,ProSite,Superfamily	-	-
rnp-3	WBGene00004386	K08D10.3	RRM(2)	1	HMMPfam,HMMSmart,ProSite,Superfamily	-	-
rnp-4	WBGene00004387	R07E5.14	RRM(1)	1	HMMPfam,HMMSmart,ProSite,Superfamily	GO	UniProtKB
rnp-5	WBGene00004388	K02F3.11	RRM(1)	1	HMMPfam,HMMSmart,ProSite,Superfamily	-	-
rnp-6	WBGene00004389	Y47G6A.20	RRM(3)	1	HMMPfam,HMMSmart,ProSite,Superfamily	-	-
rnp-7	WBGene00004390	K04G7.10	RRM(1)	1	HMMPfam,HMMSmart,ProSite,Superfamily	-	-
rnp-8	WBGene00020091	R119.7	RRM(1)	1	HMMPfam,HMMSmart,ProSite,Superfamily	-	UniProtKB
rop-1	WBGene00004405	C12D8.11	GF	4	GO,UniProtKB,Wang	GO	UniProtKB
rpb-7	WBGene00021845	Y54E10BR.6	GF	4	HMMPfam,HMMSmart,ProSite,Superfamily	GO	UniProtKB
rpb-8	WBGene00017830	F26F4.11	GF	4	Superfamily	-	-
rpl-1	WBGene00004412	Y71F9AL.13	GF	4	HMMPfam,Superfamily	GO	UniProtKB
rpl-10	WBGene00004421	F10B5.1	GF	4	HMMPfam,Superfamily	-	-
rpl-11.1	WBGene00004422	T22F3.4	GF	4	HMMPfam,Superfamily	-	-
rpl-11.2	WBGene00004423	F07D10.1	GF	4	HMMPfam,Superfamily	-	-
rpl-12	WBGene00004424	JC8.3	GF	4	HMMPfam,Superfamily	-	UniProtKB
rpl-13	WBGene00004425	C32E8.2	GF	4	HMMPfam	-	-
rpl-14	WBGene00004426	C04F12.4	GF	4	HMMPfam	-	-
rpl-15	WBGene00004427	K11H12.2	GF	4	HMMPfam	-	-
rpl-16	WBGene00004428	M01F1.2	GF	4	HMMPfam,Superfamily	-	-
rpl-17	WBGene00004429	Y48G8AL.8	GF	4	HMMPfam,Superfamily	-	-
rpl-18	WBGene00004430	Y45F10D.12	GF	4	HMMPfam,Superfamily	-	-
rpl-19	WBGene00004431	C09D4.5	GF	4	HMMPfam,Superfamily	-	-
rpl-2	WBGene00004413	B0250.1	GF	4	HMMPfam,Superfamily	-	-
rpl-20	WBGene00004432	E04A4.8	GF	4	HMMPfam	-	-
rpl-21	WBGene00004433	C14B9.7	GF	4	HMMPfam	-	-
rpl-22	WBGene00004434	C27A2.2	GF	4	HMMPfam	-	-
rpl-23	WBGene00004435	B0336.10	GF	4	HMMPfam,Superfamily	-	-
rpl-24.1	WBGene00004436	D1007.12	GF	4	HMMPfam	-	-
rpl-24.2	WBGene00004437	C03D6.8	GF	4	HMMPfam	-	-
rpl-25.1	WBGene00004438	F55D10.2	GF	4	HMMPfam	GO	-
rpl-25.2	WBGene00004439	F52B5.6	GF	4	HMMPfam	GO	-
rpl-26	WBGene00004440	F28C6.7	GF	4	Superfamily	-	-
rpl-27	WBGene00004441	C53H9.1	GF	4	HMMPfam	-	-
rpl-28	WBGene00004442	R11D1.8	GF	4	HMMPfam	-	-
rpl-29	WBGene00004443	B0513.3	GF	4	HMMPfam	-	-
rpl-3	WBGene00004414	F13B10.2	GF	4	HMMPfam	-	-
rpl-30	WBGene00004444	Y106G6H.3	GF	4	HMMPfam	-	-
rpl-31	WBGene00004445	W09C5.6	GF	4	HMMPfam,Superfamily	-	-
rpl-32	WBGene00004446	T24B8.1	GF	4	HMMPfam,Superfamily	-	-
rpl-33	WBGene00004447	F10E7.7	GF	4	HMMPfam	-	-
rpl-34	WBGene00004448	C42C1.14	GF	4	HMMPfam	-	-
rpl-35	WBGene00004449	ZK652.4	GF	4	HMMPfam,Superfamily	-	-
rpl-36	WBGene00004450	F37C12.4	GF	4	HMMPfam	-	-
rpl-37	WBGene00004451	C54C6.1	GF	4	HMMPfam,Superfamily	-	-
rpl-38	WBGene00004452	C06B8.8	GF	4	HMMPfam	-	-
rpl-39	WBGene00004453	C26F1.9	GF	4	HMMPfam,Superfamily	-	-
rpl-4	WBGene00004415	B0041.4	GF	4	HMMPfam,Superfamily	-	-
rpl-41	WBGene00004454	C09H10.2	GF	4	HMMPfam,Superfamily	-	-
rpl-43	WBGene00004456	Y48B6A.2	GF	4	HMMPfam,Superfamily	-	-
rpl-5	WBGene00004416	F54C9.5	GF	4	HMMPfam,Superfamily	-	-
rpl-6	WBGene00004417	R151.3	GF	4	HMMPfam	-	-
rpl-7	WBGene00004418	F53G12.10	GF	4	HMMPfam,Superfamily	-	UniProtKB
rpl-7A	WBGene00004419	Y24D9A.4	GF	4	HMMPfam	-	-
rpl-9	WBGene00004420	R13A5.8	GF	4	HMMPfam,Superfamily	-	-
rps-0	WBGene00004469	B0393.1	GF	4	HMMPfam,Superfamily	-	-
rps-1	WBGene00004470	F56F3.5	GF	4	HMMPfam	-	-
rps-10	WBGene00004479	D1007.6	GF	4	HMMPfam	-	-
rps-11	WBGene00004480	F40F11.1	GF	4	HMMPfam,Superfamily	-	-
rps-12	WBGene00004481	F54E7.2	GF	4	HMMPfam	-	-
rps-13	WBGene00004482	C16A3.9	GF	4	HMMPfam,Superfamily	-	-
rps-14	WBGene00004483	F37C12.9	GF	4	HMMPfam,Superfamily	-	-
rps-15	WBGene00004484	F36A2.6	GF	4	HMMPfam,Superfamily	GO	UniProtKB
rps-16	WBGene00004485	T01C3.6	GF	4	HMMPfam,Superfamily	-	-
rps-17	WBGene00004486	T08B2.10	GF	4	HMMPfam	-	-
rps-18	WBGene00004487	Y57G11C.16	GF	4	HMMPfam,ProSite,Superfamily	GO	UniProtKB
rps-19	WBGene00004488	T05F1.3	GF	4	HMMPfam	-	-
rps-2	WBGene00004471	C49H3.11	GF	4	HMMPfam,Superfamily	GO	UniProtKB
rps-20	WBGene00004489	Y105E8A.16	GF	4	HMMPfam,Superfamily	-	-
rps-21	WBGene00004490	F37C12.11	GF	4	HMMPfam	-	-
rps-22	WBGene00004491	F53A3.3	GF	4	HMMPfam,Superfamily	-	-
rps-23	WBGene00004492	F28D1.7	GF	4	HMMPfam,Superfamily	-	-
rps-24	WBGene00004493	T07A9.11	GF	4	HMMPfam	-	-
rps-25	WBGene00004494	K02B2.5	GF	4	HMMPfam	-	-
rps-26	WBGene00004495	F39B2.6	GF	4	HMMPfam	-	-
rps-27	WBGene00004496	F56E10.4	GF	4	HMMPfam,Superfamily	-	-
rps-28	WBGene00004497	Y41D4B.5	GF	4	HMMPfam,Superfamily	-	-
rps-29	WBGene00004498	B0412.4	GF	4	HMMPfam	-	-
rps-3	WBGene00004472	C23G10.3	KH(1)	1	HMMPfam,HMMSmart,ProSite,Superfamily	GO	UniProtKB
rps-30	WBGene00004499	C26F1.4	GF	4	HMMPfam	-	-
rps-4	WBGene00004473	Y43B11AR.4	GF	4	HMMPfam	-	-
rps-5	WBGene00004474	T05E11.1	GF	4	HMMPfam,Superfamily	GO	UniProtKB
rps-6	WBGene00004475	Y71A12B.1	GF	4	HMMPfam	-	-
rps-7	WBGene00004476	ZC434.2	GF	4	HMMPfam	-	-
rps-8	WBGene00004477	F42C5.8	GF	4	HMMPfam	-	-
rps-9	WBGene00004478	F40F8.10	GF	4	HMMPfam	GO	-
rsp-1	WBGene00004698	W02B12.3	RRM(2)	1	HMMPfam,HMMSmart,ProSite,Superfamily	-	UniProtKB
rsp-2	WBGene00004699	W02B12.2	RRM(2)	1	HMMPfam,HMMSmart,ProSite,Superfamily	-	UniProtKB
rsp-3	WBGene00004700	Y111B2A.18	RRM(2)	1	HMMPfam,HMMSmart,ProSite,Superfamily	-	UniProtKB
rsp-4	WBGene00004701	EEED8.7	RRM(1)	1	HMMPfam,HMMSmart,ProSite,Superfamily	-	UniProtKB
rsp-5	WBGene00004702	T28D9.2	RRM(1)	1	HMMPfam,HMMSmart,ProSite,Superfamily	-	UniProtKB
rsp-6	WBGene00004703	C33H5.12	RRM(1)	1	HMMPfam,HMMSmart,ProSite,Superfamily	GO	UniProtKB
rsp-7	WBGene00004704	D2089.1	RRM(2)	1	HMMPfam,HMMSmart,ProSite,Superfamily	-	UniProtKB
rsp-8	WBGene00004705	C18D11.4	RRM(1)	1	HMMPfam,HMMSmart,ProSite,Superfamily	-	-
rtel-1	WBGene00009124	F25H2.13	HEL(2)	2	HMMPfam,HMMSmart	-	-
sago-1	WBGene00019666	K12B6.1	PAZ(1)PIWI(1)	2	HMMPfam,ProSite,Superfamily	-	-
sago-2	WBGene00018921	F56A6.1	PAZ(1)PIWI(1)	2	HMMPfam,ProSite,Superfamily	-	-
sap-49	WBGene00004723	C08B11.5	RRM(2)	1	HMMPfam,HMMSmart,ProSite,Superfamily	-	UniProtKB
sars-1	WBGene00005663	C47E12.1	GF	4	HMMPfam	-	-
sars-2	WBGene00005662	W03B1.4	GF	4	HMMPfam	-	-
sbds-1	WBGene00021063	W06E11.4	GF	4	Superfamily	-	-
scrt-1	WBGene00016948	C55C2.1	ZF_C2H2(3)	3	HMMPfam,HMMSmart,ProSite	-	-
sdc-1	WBGene00004745	F52E10.1	ZF_C2H2(4)	3	HMMSmart,ProSite	-	-
sdz-12	WBGene00017406	F12E12.5	ZF_C2H2(7)	3	HMMPfam,HMMSmart,ProSite	-	-
sdz-38	WBGene00014131	ZK892.7	ZF_C2H2(2)	3	HMMSmart,ProSite	-	-
sea-2	WBGene00004751	K10G6.3	ZF_C2H2(5)	3	HMMSmart,ProSite	-	-
sec-24.1	WBGene00004755	F12F6.6	ZF_C2H2(1)	3	HMMSmart	-	-
sem-4	WBGene00004773	F15C11.1	ZF_C2H2(8)	3	HMMPfam,HMMSmart,ProSite	-	-
set-2	WBGene00004782	C26E6.9	RRM(1)	1	HMMPfam,HMMSmart,Superfamily	-	UniProtKB
sfa-1	WBGene00013808	Y116A8C.32	KH(1)ZF_CCHC(2)	1	HMMPfam,HMMSmart,ProSite,Superfamily	GO	UniProtKB
sig-7	WBGene00000890	F39H2.2	RRM(1)	1	HMMPfam,HMMSmart,ProSite,Superfamily	-	-
slr-2	WBGene00013350	Y59A8B.13	ZF_C2H2(3)	3	HMMSmart,ProSite	-	-
sma-9	WBGene00004862	T05A10.1	ZF_C2H2(8)	3	HMMPfam,HMMSmart,ProSite	-	-
smg-2	WBGene00004880	Y48G8AL.6	HEL(1)	2	Johns et al., MCB 2007	-	-
smg-4	WBGene00004882	F46B6.3	RRM(1)	1	Superfamily	-	-
smgl-2	WBGene00021365	Y37E11AM.1	HEL(2)	2	HMMPfam,HMMSmart,ProSite	-	-
smn-1	WBGene00004887	C41G7.1	Unknown	1	GO,UniProtKB,Wang	GO	-
snr-1	WBGene00004914	Y116A8C.42	Sm/Lsm	4	HMMPfam,HMMSmart,Superfamily	-	-
snr-2	WBGene00004915	W08E3.1	Sm/Lsm	4	HMMPfam,HMMSmart,Superfamily	-	UniProtKB
snr-3	WBGene00004916	T28D9.10	Sm/Lsm	4	HMMPfam,HMMSmart,Superfamily	-	-
snr-4	WBGene00004917	C52E4.3	Sm/Lsm	4	HMMPfam,HMMSmart,Superfamily	-	-
snr-5	WBGene00004918	ZK652.1	Sm/Lsm	4	HMMPfam,HMMSmart,Superfamily	-	UniProtKB
snr-6	WBGene00004919	Y49E10.15	Sm/Lsm	4	HMMPfam,HMMSmart,Superfamily	-	UniProtKB
snr-7	WBGene00004920	Y71F9B.4	Sm/Lsm	4	HMMPfam,HMMSmart,Superfamily	-	UniProtKB
somi-1	WBGene00010868	M04G12.4	ZF_C2H2(1)	3	HMMSmart	-	-
sop-2	WBGene00004945	C50E10.4	Unknown	2	Zhang et al., Mol Cell 2004	-	UniProtKB
sor-1	WBGene00023405	ZK1236.3	Unknown	2	Zhang et al., Development 2006	-	UniProtKB
spn-4	WBGene00004984	ZC404.8	RRM(1)	1	HMMPfam,HMMSmart,ProSite,Superfamily	-	-
spr-3	WBGene00005008	C07A12.5	ZF_C2H2(7)	3	HMMSmart,ProSite,Superfamily	-	-
spr-4	WBGene00005009	C09H6.1	ZF_C2H2(9)	3	HMMSmart,ProSite,Superfamily	-	-
sptf-1	WBGene00009743	F45H11.1	ZF_C2H2(1)	3	HMMSmart,ProSite	-	-
sptf-2	WBGene00011926	T22C8.5	ZF_C2H2(3)	3	HMMPfam,HMMSmart,ProSite	-	-
sptf-3	WBGene00012735	Y40B1A.4	ZF_C2H2(3)	3	HMMSmart,ProSite	-	-
sqd-1	WBGene00022235	Y73B6BL.6	RRM(2)	1	HMMPfam,HMMSmart,ProSite,Superfamily	-	-
ssl-1	WBGene00007027	Y111B2A.22	HEL(2)	2	HMMPfam,HMMSmart,ProSite	-	-
stau-1	WBGene00018857	F55A4.5	DSRBD(4)	1	HMMPfam,HMMSmart,ProSite,Superfamily	GO	UniProtKB
sup-12	WBGene00006321	T22B2.4	RRM(1)	1	HMMPfam,HMMSmart,ProSite,Superfamily	GO	-
sup-26	WBGene00011199	R10E4.2	RRM(2)	1	HMMPfam,HMMSmart,ProSite,Superfamily	-	-
sup-35	WBGene00012976	Y48A6C.3	ZF_C2H2(2)	3	HMMSmart,ProSite	-	-
sut-2	WBGene00022019	Y61A9LA.8	ZF_CCCH(3)	1	HMMSmart,ProSite	-	-
syd-9	WBGene00044068	ZK867.1	ZF_C2H2(4)	3	HMMPfam,HMMSmart,ProSite	-	-
sym-2	WBGene00006367	ZK1067.6	RRM(3)	1	HMMPfam,HMMSmart,ProSite,Superfamily	GO	UniProtKB
taf-1	WBGene00006382	W04A8.7	ZF_CCHC(1)	1	HMMSmart	-	-
tag-146	WBGene00006492	C27A12.3	ZF_C2H2(7)	3	HMMSmart,ProSite	-	-
tag-192	WBGene00007053	T04D1.4	HEL(1)	2	HMMPfam,ProSite	-	-
tag-214	WBGene00009477	F36F2.3	ZF_CCHC(1)	1	HMMSmart,ProSite	-	-
tag-262	WBGene00021901	Y54H5A.3	RRM(1)	1	HMMPfam,HMMSmart,ProSite,Superfamily	-	-
tag-76	WBGene00006449	ZK757.3	PAZ(1)PIWI(1)NUCL(1)	2	HMMPfam,ProSite,Superfamily	-	-
tag-96	WBGene00006461	M01D7.4	GF	4	Superfamily	-	-
tars-1	WBGene00006617	C47D12.6	GF	4	HMMPfam,HMMSmart,Superfamily	-	-
tdp-1	WBGene00006514	F44G4.4	RRM(2)	1	HMMPfam,HMMSmart,ProSite,Superfamily	-	-
tiar-1	WBGene00015943	C18A3.5	RRM(3)	1	HMMPfam,HMMSmart,ProSite,Superfamily	-	-
tiar-2	WBGene00012904	Y46G5A.13	RRM(3)	1	HMMPfam,HMMSmart,ProSite,Superfamily	-	-
tiar-3	WBGene00007396	C07A4.1	RRM(2)	1	HMMPfam,HMMSmart,ProSite,Superfamily	-	-
tlp-1	WBGene00006580	T23G4.1	ZF_C2H2(1)	3	HMMSmart,ProSite	-	-
top-2	WBGene00010785	K12D12.1	GF	4	Superfamily	-	-
tra-1	WBGene00006604	Y47D3A.6	ZF_C2H2(5)	3	ProSite,Superfamily	-	-
tra-4	WBGene00018740	F53B3.1	ZF_C2H2(7)	3	HMMSmart,ProSite	-	-
tut-1	WBGene00017928	F29C4.6	GF	4	GO,UniProtKB,Wang	GO	-
uaf-1	WBGene00006697	Y92C3B.2	RRM(3)	1	HMMPfam,HMMSmart,ProSite,Superfamily	GO	UniProtKB
uaf-2	WBGene00006698	Y116A8C.35	RRM(1)ZF_CCCH(2)	1	HMMPfam,HMMSmart,ProSite,Superfamily	GO	UniProtKB
ubl-1	WBGene00006725	H06I04.4	GF	4	HMMPfam	-	-
ubq-2	WBGene00006728	ZK1010.1	GF	4	HMMPfam	-	-
ubxn-1	WBGene00017733	F23C8.4	ZF_C2H2(1)	3	HMMSmart	-	-
unc-75	WBGene00006807	C17D12.2	RRM(3)	1	HMMPfam,HMMSmart,ProSite,Superfamily	GO	-
unc-98	WBGene00006827	F08C6.7	ZF_C2H2(3)	3	HMMSmart,ProSite	-	-
vars-1	WBGene00006935	ZC513.4	GF	4	HMMPfam,Superfamily	-	-
vars-2	WBGene00006936	Y87G2A.5	GF	4	HMMPfam,Superfamily	-	-
vbh-1	WBGene00006888	Y54E10A.9	HEL(2)	2	HMMPfam,HMMSmart,ProSite	-	-
vps-54	WBGene00006934	T21C9.2	ZF_C2H2(1)	3	HMMSmart	-	-
wars-1	WBGene00006945	Y80D3A.1	GF	4	HMMPfam	-	-
wars-2	WBGene00006946	C34E10.4	GF	4	HMMPfam	-	-
wrn-1	WBGene00006944	F18C5.2	HEL(2)	2	HMMPfam,HMMSmart,ProSite	-	-
xnp-1	WBGene00006961	B0041.7	HEL(1)	2	HMMPfam,ProSite	-	-
xpg-1	WBGene00019004	F57B10.6	NUCL	4	Superfamily	-	-
xpo-3	WBGene00002080	C49H3.10	GF	4	GO,UniProtKB,Wang	GO	-
xrn-2	WBGene00006964	Y48B6A.3	ZF_CCHC(1)	1	HMMSmart	-	-
yars-1	WBGene00006968	K08F11.4	GF	4	HMMPfam	-	-
zag-1	WBGene00006970	F28F9.1	ZF_C2H2(5)	3	HMMSmart,ProSite	-	-
zfp-2	WBGene00009448	F35H8.3	ZF_C2H2(7)	3	HMMSmart,ProSite	-	-
zfp-3	WBGene00021047	W05H7.4	ZF_CCCH(1)	1	HMMPfam,HMMSmart,ProSite	-	-
zim-1	WBGene00011597	T07G12.6	ZF_C2H2(1)	3	HMMSmart	-	-
zim-2	WBGene00011600	T07G12.10	ZF_C2H2(1)	3	HMMSmart	-	-
zim-3	WBGene00011601	T07G12.11	ZF_C2H2(1)	3	HMMSmart	-	-
ztf-1	WBGene00018833	F54F2.5	ZF_C2H2(2)	3	ProSite,Superfamily	-	-
ztf-11	WBGene00009939	F52F12.6	ZF_CCHC(2)	1	HMMPfam	-	-
ztf-12	WBGene00015274	C01B7.1	ZF_C2H2(7)	3	HMMSmart,Superfamily	-	-
ztf-14	WBGene00010936	M163.2	ZF_C2H2(5)	3	HMMSmart,ProSite	-	-
ztf-15	WBGene00011066	R06C7.9	ZF_C2H2(12)	3	HMMSmart,ProSite	-	-
ztf-16	WBGene00019960	R08E3.4	ZF_C2H2(7)	3	HMMSmart,ProSite	-	-
ztf-18	WBGene00020763	T24C4.7	ZF_C2H2(2)	3	HMMSmart	-	-
ztf-19	WBGene00020848	T27B1.2	ZF_C2H2(3)	3	HMMSmart,ProSite	-	-
ztf-2	WBGene00008762	F13G3.1	ZF_C2H2(2)	3	HMMSmart,ProSite	-	-
ztf-20	WBGene00012702	Y39B6A.46	ZF_C2H2(3)	3	HMMSmart,ProSite	-	-
ztf-22	WBGene00012988	Y48C3A.4	ZF_C2H2(4)	3	HMMSmart	-	-
ztf-23	WBGene00021846	Y54E10BR.8	ZF_C2H2(6)	3	HMMPfam,HMMSmart,ProSite	-	-
ztf-25	WBGene00012405	Y6G8.3	ZF_C2H2(3)	3	HMMSmart,ProSite	-	-
ztf-26	WBGene00010137	F55H12.6	ZF_C2H2(3)	3	HMMSmart,ProSite	-	-
ztf-27	WBGene00011661	T09F3.1	ZF_C2H2(2)	3	HMMPfam,HMMSmart,ProSite	-	-
ztf-28	WBGene00018099	F36F12.8	ZF_C2H2(3)	3	HMMSmart,ProSite	-	-
ztf-29	WBGene00013438	Y66D12A.12	ZF_C2H2(3)	3	HMMSmart,ProSite	-	-
ztf-3	WBGene00016905	C53D5.4	ZF_C2H2(2)	3	HMMSmart,ProSite	-	-
ztf-30	WBGene00015523	C06E1.8	ZF_C2H2(2)	3	HMMSmart,ProSite	-	-
ztf-4	WBGene00020399	T10B11.3	RRM(1)ZF_C2H2(2)	1	HMMPfam,HMMSmart,ProSite,Superfamily	-	-
ztf-6	WBGene00012317	W06H12.1	ZF_C2H2(3)	3	HMMSmart,ProSite	-	-
ztf-7	WBGene00009772	F46B6.7	ZF_C2H2(4)	3	HMMSmart,ProSite	-	-
ztf-8	WBGene00022598	ZC395.8	ZF_C2H2(3)	3	HMMSmart,ProSite	-	-
ztf-9	WBGene00013966	ZK287.6	ZF_C2H2(4)	3	HMMSmart	-	-
	WBGene00015703	C11D2.7	GF	4	GO,UniProtKB,Wang	GO	UniProtKB
	WBGene00007603	C15C6.4	GF	4	GO,UniProtKB,Wang	GO	UniProtKB
	WBGene00016740	C48B6.2	GF	4	GO,UniProtKB,Wang	GO	-
	WBGene00017238	F08B4.7	GF	4	GO,UniProtKB,Wang	-	UniProtKB
	WBGene00015025	B0205.11	GF	4	HMMPfam	-	-
	WBGene00007275	C03D6.1	PIWI(1)	2	HMMPfam	-	-
	WBGene00007464	C08H9.3	NUCL	4	HMMPfam	-	-
	WBGene00016011	C23G10.2	NUCL	4	HMMPfam	-	-
	WBGene00016142	C26E6.6	GF	4	HMMPfam	-	-
	WBGene00016249	C30C11.1	GF	4	HMMPfam	-	-
	WBGene00016493	C37A2.7	GF	4	HMMPfam	-	-
	WBGene00017347	F10E7.5	GF	4	HMMPfam	-	-
	WBGene00009128	F25H5.6	GF	4	HMMPfam	-	-
	WBGene00017924	F29B9.10	GF	4	HMMPfam	-	-
	WBGene00023422	F43C1.6	GF	4	HMMPfam	GO	UniProtKB
	WBGene00010458	K01C8.6	GF	4	HMMPfam	-	-
	WBGene00010626	K07C5.3	ZF_C2H2(1)	3	HMMPfam	-	-
	WBGene00019624	K10C9.3	NUCL	4	HMMPfam	GO	UniProtKB
	WBGene00010812	M01F1.6	GF	4	HMMPfam	-	-
	WBGene00010896	M28.5	GF	4	HMMPfam	-	UniProtKB
	WBGene00011334	T01E8.6	GF	4	HMMPfam	-	-
	WBGene00020167	T02G5.11	ZF_CCHC(Nanos)(2)	1	HMMPfam	GO	UniProtKB
	WBGene00020348	T08B2.8	GF	4	HMMPfam	-	-
	WBGene00011883	T21B10.1	GF	4	HMMPfam	-	-
	WBGene00012060	T26G10.3	GF	4	HMMPfam	-	-
	WBGene00012239	W04A8.4	NUCL	4	HMMPfam	-	-
	WBGene00012290	W05H12.2	NUCL	4	HMMPfam	-	-
	WBGene00012351	W09C5.1	GF	4	HMMPfam	-	-
	WBGene00013677	Y105E8A.19	GF	4	HMMPfam	-	-
	WBGene00022470	Y119C1B.4	GF	4	HMMPfam	-	-
	WBGene00014871	Y37H9A.5	GF	4	HMMPfam	-	-
	WBGene00012964	Y48A6B.3	GF	4	HMMPfam	-	-
	WBGene00013256	Y57A10A.13	NUCL	4	HMMPfam	-	-
	WBGene00015462	C05C8.5	NUCL	4	HMMPfam,HMMSmart	-	-
	WBGene00007429	C08B6.8	NUCL	4	HMMPfam,HMMSmart	-	-
	WBGene00015809	C16A3.4	ZF_C2H2(4)	3	HMMPfam,HMMSmart	-	-
	WBGene00017951	F31E3.4	NUCL	4	HMMPfam,HMMSmart	-	-
	WBGene00019724	M02B7.2	NUCL	4	HMMPfam,HMMSmart	-	-
	WBGene00010839	M03C11.2	HEL(2)	2	HMMPfam,HMMSmart	-	-
	WBGene00019825	R02D3.8	NUCL	4	HMMPfam,HMMSmart	-	-
	WBGene00012465	Y17G7B.12	NUCL	4	HMMPfam,HMMSmart	-	-
	WBGene00021759	Y50D7A.11	HEL(1)	2	HMMPfam,HMMSmart	-	-
	WBGene00021752	Y50D7A.2	HEL(2)	2	HMMPfam,HMMSmart	-	-
	WBGene00013244	Y56A3A.33	NUCL	4	HMMPfam,HMMSmart	-	-
	WBGene00022387	Y95B8A.7	ZF_C2H2(2)	3	HMMPfam,HMMSmart	-	-
	WBGene00014220	ZK1098.3	NUCL	4	HMMPfam,HMMSmart	-	-
	WBGene00022794	ZK686.4	ZF_C2H2(1)	3	HMMPfam,HMMSmart	-	-
	WBGene00015138	B0310.2	ZF_C2H2(2)	3	HMMPfam,HMMSmart,ProSite	-	-
	WBGene00015232	B0511.6	HEL(2)	2	HMMPfam,HMMSmart,ProSite	-	-
	WBGene00007444	C08F8.2	HEL(2)	2	HMMPfam,HMMSmart,ProSite	-	-
	WBGene00015806	C16A3.1	HEL(2)	2	HMMPfam,HMMSmart,ProSite	-	-
	WBGene00016073	C24H12.4	HEL(3)	2	HMMPfam,HMMSmart,ProSite	-	-
	WBGene00044386	C27A2.7	ZF_C2H2(4)	3	HMMPfam,HMMSmart,ProSite	-	-
	WBGene00016194	C28H8.3	HEL(2)	2	HMMPfam,HMMSmart,ProSite	-	-
	WBGene00008119	C46F11.4	HEL(2)	2	HMMPfam,HMMSmart,ProSite	-	-
	WBGene00016868	C52B9.8	HEL(2)	2	HMMPfam,HMMSmart,ProSite	-	-
	WBGene00008502	F01G4.3	HEL(2)	2	HMMPfam,HMMSmart,ProSite	-	-
	WBGene00017210	F07E5.5	ZF_CCHC(4)	1	HMMPfam,HMMSmart,ProSite	-	-
	WBGene00017430	F13H6.1	ZF_C2H2(4)	3	HMMPfam,HMMSmart,ProSite	-	-
	WBGene00009189	F27D4.4	ZF_CCCH(2)	1	HMMPfam,HMMSmart,ProSite	-	-
	WBGene00018007	F33D11.10	HEL(2)	2	HMMPfam,HMMSmart,ProSite	-	-
	WBGene00043995	F40F12.9	ZF_CCHC(2)	1	HMMPfam,HMMSmart,ProSite	-	-
	WBGene00009922	F52B5.3	HEL(2)	2	HMMPfam,HMMSmart,ProSite	-	-
	WBGene00018776	F53H1.1	HEL(2)	2	HMMPfam,HMMSmart,ProSite	-	-
	WBGene00010061	F54E12.2	HEL(2)	2	HMMPfam,HMMSmart,ProSite	-	-
	WBGene00018838	F54G2.2	ZF_CCHC(1)	1	HMMPfam,HMMSmart,ProSite	-	-
	WBGene00018890	F55F8.2	HEL(2)	2	HMMPfam,HMMSmart,ProSite	-	-
	WBGene00018967	F56D2.6	HEL(2)	2	HMMPfam,HMMSmart,ProSite	-	-
	WBGene00018997	F57B9.3	HEL(2)	2	HMMPfam,HMMSmart,ProSite	-	-
	WBGene00019011	F57C9.4	ZF_C2H2(5)	3	HMMPfam,HMMSmart,ProSite	-	-
	WBGene00010260	F58E10.3	HEL(2)	2	HMMPfam,HMMSmart,ProSite	-	-
	WBGene00010280	F58G11.2	HEL(2)	2	HMMPfam,HMMSmart,ProSite	-	-
	WBGene00019095	F59A7.8	HEL(2)	2	HMMPfam,HMMSmart,ProSite	-	-
	WBGene00010369	H06O01.2	HEL(2)	2	HMMPfam,HMMSmart,ProSite	-	-
	WBGene00019219	H20J04.4	HEL(2)	2	HMMPfam,HMMSmart,ProSite	-	-
	WBGene00019245	H27M09.1	HEL(2)ZF_CCHC(1)	1	HMMPfam,HMMSmart,ProSite	-	-
	WBGene00019299	K02D7.2	ZF_C2H2(4)	3	HMMPfam,HMMSmart,ProSite	-	-
	WBGene00019334	K02F3.12	HEL(2)	2	HMMPfam,HMMSmart,ProSite	-	-
	WBGene00019335	K02F6.1	ZF_CCHC(1)	1	HMMPfam,HMMSmart,ProSite	-	-
	WBGene00010629	K07C5.6	ZF_CCHC(1)	1	HMMPfam,HMMSmart,ProSite	-	-
	WBGene00019537	K08D12.3	ZF_CCHC(5)	1	HMMPfam,HMMSmart,ProSite	-	-
	WBGene00010770	K11D2.4	ZF_C2H2(4)	3	HMMPfam,HMMSmart,ProSite	-	-
	WBGene00010845	M03C11.8	HEL(2)	2	HMMPfam,HMMSmart,ProSite	-	-
	WBGene00011032	R05D11.4	HEL(2)	2	HMMPfam,HMMSmart,ProSite	-	-
	WBGene00020235	T05A12.4	HEL(2)	2	HMMPfam,HMMSmart,ProSite	-	-
	WBGene00020263	T05E8.3	HEL(2)	2	HMMPfam,HMMSmart,ProSite	-	-
	WBGene00020742	T23H2.3	HEL(2)	2	HMMPfam,HMMSmart,ProSite	-	-
	WBGene00012059	T26G10.1	HEL(2)	2	HMMPfam,HMMSmart,ProSite	-	UniProtKB
	WBGene00013734	Y111B2A.10	ZF_C2H2(6)	3	HMMPfam,HMMSmart,ProSite	-	-
	WBGene00013792	Y116A8C.13	HEL(2)	2	HMMPfam,HMMSmart,ProSite	-	-
	WBGene00021277	Y23H5B.6	HEL(2)	2	HMMPfam,HMMSmart,ProSite	-	-
	WBGene00021374	Y37E11B.1	ZF_C2H2(5)	3	HMMPfam,HMMSmart,ProSite	-	-
	WBGene00021391	Y38A10A.6	HEL(2)	2	HMMPfam,HMMSmart,ProSite	-	-
	WBGene00012639	Y38H8A.5	ZF_C2H2(6)	3	HMMPfam,HMMSmart,ProSite	-	-
	WBGene00012896	Y46G5A.4	HEL(3)	2	HMMPfam,HMMSmart,ProSite	-	-
	WBGene00021689	Y48G8AL.10	ZF_C2H2(19)	3	HMMPfam,HMMSmart,ProSite	-	-
	WBGene00021816	Y53G8AR.9	ZF_CCCH(3)	1	HMMPfam,HMMSmart,ProSite	-	-
	WBGene00013189	Y54E2A.4	HEL(4)	2	HMMPfam,HMMSmart,ProSite	-	-
	WBGene00013214	Y54G11A.3	HEL(2)	2	HMMPfam,HMMSmart,ProSite	-	-
	WBGene00021931	Y55F3AM.14	ZF_C2H2(11)	3	HMMPfam,HMMSmart,ProSite	-	-
	WBGene00021938	Y55F3BR.1	HEL(2)	2	HMMPfam,HMMSmart,ProSite	-	-
	WBGene00013236	Y56A3A.18	ZF_C2H2(1)	3	HMMPfam,HMMSmart,ProSite	-	-
	WBGene00013240	Y56A3A.28	ZF_C2H2(3)	3	HMMPfam,HMMSmart,ProSite	-	-
	WBGene00012385	Y5F2A.4	ZF_C2H2(6)	3	HMMPfam,HMMSmart,ProSite	-	-
	WBGene00022029	Y65B4A.6	HEL(2)	2	HMMPfam,HMMSmart,ProSite	-	-
	WBGene00013441	Y66D12A.15	HEL(2)	2	HMMPfam,HMMSmart,ProSite	-	-
	WBGene00022056	Y67D2.6	HEL(2)	2	HMMPfam,HMMSmart,ProSite	-	-
	WBGene00022378	Y94H6A.5	HEL(2)	2	HMMPfam,HMMSmart,ProSite	GO	UniProtKB
	WBGene00022587	ZC317.1	HEL(3)	2	HMMPfam,HMMSmart,ProSite	-	-
	WBGene00022592	ZC328.2	ZF_C2H2(3)	3	HMMPfam,HMMSmart,ProSite	-	-
	WBGene00013970	ZK337.2	ZF_C2H2(4)	3	HMMPfam,HMMSmart,ProSite	-	-
	WBGene00013983	ZK512.2	HEL(2)	2	HMMPfam,HMMSmart,ProSite	-	UniProtKB
	WBGene00022792	ZK686.2	HEL(2)	2	HMMPfam,HMMSmart,ProSite	-	UniProtKB
	WBGene00014078	ZK792.5	PUF(3)	1	HMMPfam,HMMSmart,ProSite	GO	UniProtKB
	WBGene00007111	B0035.12	RRM(2)	1	HMMPfam,HMMSmart,ProSite,Superfamily	-	-
	WBGene00015143	B0336.3	RRM(1)ZF_CCCH(1)	1	HMMPfam,HMMSmart,ProSite,Superfamily	-	-
	WBGene00015557	C06G4.1	KH(3)	1	HMMPfam,HMMSmart,ProSite,Superfamily	GO	UniProtKB
	WBGene00015581	C07H6.4	RRM(1)	1	HMMPfam,HMMSmart,ProSite,Superfamily	GO	UniProtKB
	WBGene00007463	C08H9.2	KH(15)	1	HMMPfam,HMMSmart,ProSite,Superfamily	GO	UniProtKB
	WBGene00007534	C12D8.1	KH(4)	1	HMMPfam,HMMSmart,ProSite,Superfamily	GO	UniProtKB
	WBGene00007706	C25A1.4	RRM(3)	1	HMMPfam,HMMSmart,ProSite,Superfamily	-	-
	WBGene00016245	C30B5.4	RRM(1)	1	HMMPfam,HMMSmart,ProSite,Superfamily	-	-
	WBGene00007961	C35D6.4	ZF_CCCH(2)	1	HMMPfam,HMMSmart,ProSite,Superfamily	-	-
	WBGene00016489	C36E6.1	KH(4)	1	HMMPfam,HMMSmart,ProSite,Superfamily	GO	UniProtKB
	WBGene00016624	C44B7.2	RRM(3)	1	HMMPfam,HMMSmart,ProSite,Superfamily	GO	UniProtKB
	WBGene00016653	C44E4.4	RRM(2)	1	HMMPfam,HMMSmart,ProSite,Superfamily	GO	UniProtKB
	WBGene00008224	C50B8.1	RRM(1)	1	HMMPfam,HMMSmart,ProSite,Superfamily	-	-
	WBGene00016808	C50D2.5	RRM(1)	1	HMMPfam,HMMSmart,ProSite,Superfamily	-	UniProtKB
	WBGene00016977	C56G2.1	KH(1)	1	HMMPfam,HMMSmart,ProSite,Superfamily	GO	UniProtKB
	WBGene00017025	D1037.1	DSRBD(1)	1	HMMPfam,HMMSmart,ProSite,Superfamily	GO	UniProtKB
	WBGene00017138	EEED8.10	RRM(1)	1	HMMPfam,HMMSmart,ProSite,Superfamily	-	UniProtKB
	WBGene00017140	EEED8.12	RRM(1)	1	HMMPfam,HMMSmart,ProSite,Superfamily	-	UniProtKB
	WBGene00017135	EEED8.4	RRM(1)	1	HMMPfam,HMMSmart,ProSite,Superfamily	-	UniProtKB
	WBGene00008688	F11A10.7	RRM(2)	1	HMMPfam,HMMSmart,ProSite,Superfamily	-	-
	WBGene00017816	F26B1.2	KH(3)	1	HMMPfam,HMMSmart,ProSite,Superfamily	GO	UniProtKB
	WBGene00017929	F29C4.7	RRM(3)	1	HMMPfam,HMMSmart,ProSite,Superfamily	-	-
	WBGene00009314	F32B4.4	RRM(1)	1	HMMPfam,HMMSmart,ProSite,Superfamily	-	-
	WBGene00009539	F38C2.7	ZF_CCCH(2)	1	HMMPfam,HMMSmart,ProSite,Superfamily	-	-
	WBGene00018199	F39E9.7	DSRBD(1)	1	HMMPfam,HMMSmart,ProSite,Superfamily	GO	UniProtKB
	WBGene00018856	F55A4.4	DSRBD(2)	1	HMMPfam,HMMSmart,ProSite,Superfamily	GO	UniProtKB
	WBGene00010233	F58B3.7	RRM(1)	1	HMMPfam,HMMSmart,ProSite,Superfamily	-	-
	WBGene00019241	H24K24.4	RRM(1)	1	HMMPfam,HMMSmart,ProSite,Superfamily	-	-
	WBGene00019249	H28G03.1	RRM(2)	1	HMMPfam,HMMSmart,ProSite,Superfamily	-	-
	WBGene00019510	K07H8.10	RRM(2)	1	HMMPfam,HMMSmart,ProSite,Superfamily	-	-
	WBGene00019509	K07H8.9	KH(1)	1	HMMPfam,HMMSmart,ProSite,Superfamily	GO	UniProtKB
	WBGene00010677	K08F4.2	RRM(1)	1	HMMPfam,HMMSmart,ProSite,Superfamily	-	-
	WBGene00019692	M01A10.1	KH(4)	1	HMMPfam,HMMSmart,ProSite,Superfamily	GO	UniProtKB
	WBGene00010908	M88.5	KH(4)	1	HMMPfam,HMMSmart,ProSite,Superfamily	GO	UniProtKB
	WBGene00019881	R05D3.8	RRM(2)	1	HMMPfam,HMMSmart,ProSite,Superfamily	-	UniProtKB
	WBGene00011043	R05H10.2	RRM(3)	1	HMMPfam,HMMSmart,ProSite,Superfamily	-	-
	WBGene00011059	R06C1.4	RRM(1)	1	HMMPfam,HMMSmart,ProSite,Superfamily	-	-
	WBGene00011155	R09B3.2	RRM(1)	1	HMMPfam,HMMSmart,ProSite,Superfamily	-	-
	WBGene00011156	R09B3.3	RRM(1)	1	HMMPfam,HMMSmart,ProSite,Superfamily	-	-
	WBGene00011240	R11A8.7	KH(1)	1	HMMPfam,HMMSmart,ProSite,Superfamily	GO	UniProtKB
	WBGene00011408	T04A8.6	RRM(1)	1	HMMPfam,HMMSmart,ProSite,Superfamily	-	-
	WBGene00011589	T07F10.3	RRM(2)	1	HMMPfam,HMMSmart,ProSite,Superfamily	-	-
	WBGene00020346	T08B2.5	RRM(2)ZF_C2H2(1)	1	HMMPfam,HMMSmart,ProSite,Superfamily	-	-
	WBGene00020354	T08B6.5	RRM(1)	1	HMMPfam,HMMSmart,ProSite,Superfamily	-	-
	WBGene00011722	T11G6.8	RRM(1)ZF_CCCH(1)	1	HMMPfam,HMMSmart,ProSite,Superfamily	-	UniProtKB
	WBGene00012245	W04D2.6	RRM(1)	1	HMMPfam,HMMSmart,ProSite,Superfamily	-	-
	WBGene00013796	Y116A8C.19	ZF_CCCH(2)	1	HMMPfam,HMMSmart,ProSite,Superfamily	-	-
	WBGene00013797	Y116A8C.20	ZF_CCCH(2)	1	HMMPfam,HMMSmart,ProSite,Superfamily	-	-
	WBGene00012478	Y18D10A.8	KH(1)	1	HMMPfam,HMMSmart,ProSite,Superfamily	GO	UniProtKB
	WBGene00012558	Y37D8A.21	RRM(1)	1	HMMPfam,HMMSmart,ProSite,Superfamily	-	-
	WBGene00021351	Y37E3.10	GF	4	HMMPfam,HMMSmart,ProSite,Superfamily	GO	UniProtKB
	WBGene00021921	Y55F3AM.3	RRM(3)	1	HMMPfam,HMMSmart,ProSite,Superfamily	GO	UniProtKB
	WBGene00013293	Y57G11A.5	RRM(1)	1	HMMPfam,HMMSmart,ProSite,Superfamily	-	-
	WBGene00013325	Y57G11C.36	KH(1)	1	HMMPfam,HMMSmart,ProSite,Superfamily	GO	UniProtKB
	WBGene00013307	Y57G11C.9	RRM(1)	1	HMMPfam,HMMSmart,ProSite,Superfamily	-	-
	WBGene00013347	Y59A8B.10	KH(2)	1	HMMPfam,HMMSmart,ProSite,Superfamily	GO	UniProtKB
	WBGene00195093	Y59E9AL.36	RRM(1)	1	HMMPfam,HMMSmart,ProSite,Superfamily	-	-
	WBGene00013370	Y60A9.3	ZF_CCCH(1)	1	HMMPfam,HMMSmart,ProSite,Superfamily	-	-
	WBGene00022025	Y65B4A.1	RRM(2)	1	HMMPfam,HMMSmart,ProSite,Superfamily	-	-
	WBGene00022101	Y69A2AR.32	KH(1)	1	HMMPfam,HMMSmart,ProSite,Superfamily	GO	UniProtKB
	WBGene00022737	ZK418.8	KH(2)	1	HMMPfam,HMMSmart,ProSite,Superfamily	GO	UniProtKB
	WBGene00022738	ZK418.9	KH(4)	1	HMMPfam,HMMSmart,ProSite,Superfamily	GO	UniProtKB
	WBGene00022771	ZK616.1	RRM(2)	1	HMMPfam,HMMSmart,ProSite,Superfamily	-	-
	WBGene00014011	ZK632.2	DSRBD(1)	1	HMMPfam,HMMSmart,ProSite,Superfamily	GO	UniProtKB
	WBGene00022830	ZK973.1	GF	4	HMMPfam,HMMSmart,ProSite,Superfamily	GO	UniProtKB
	WBGene00044674	B0280.17	KH(1)	1	HMMPfam,HMMSmart,Superfamily	GO	UniProtKB
	WBGene00015329	C02B10.4	RRM(1)	1	HMMPfam,HMMSmart,Superfamily	-	-
	WBGene00016019	C23H3.3	KH(1)	1	HMMPfam,HMMSmart,Superfamily	GO	UniProtKB
	WBGene00008061	C41G7.3	KH(2)	1	HMMPfam,HMMSmart,Superfamily	GO	UniProtKB
	WBGene00016791	C49H3.4	Sm/Lsm	4	HMMPfam,HMMSmart,Superfamily	-	-
	WBGene00013703	Y106G6D.7	RRM(2)	1	HMMPfam,HMMSmart,Superfamily	-	-
	WBGene00021682	Y48G1C.9	Sm/Lsm	4	HMMPfam,HMMSmart,Superfamily	-	-
	WBGene00013144	Y53C12B.2	KH(1)	1	HMMPfam,HMMSmart,Superfamily	GO	UniProtKB
	WBGene00013201	Y54E5A.6	DSRBD(1)	1	HMMPfam,HMMSmart,Superfamily	GO	UniProtKB
	WBGene00022538	ZC190.4	SAM(1)	3	HMMPfam,HMMSmart,Superfamily	-	-
	WBGene00007297	C04F12.1	PIWI(1)	2	HMMPfam,ProSite	-	-
	WBGene00019752	M03D4.6	PIWI(1)	2	HMMPfam,ProSite	-	-
	WBGene00022148	Y71G12B.8	HEL(2)	2	HMMPfam,ProSite	-	-
	WBGene00013942	ZK218.8	PIWI(1)	2	HMMPfam,ProSite	-	-
	WBGene00007578	C14B1.7	PAZ(1)PIWI(1)	2	HMMPfam,ProSite,Superfamily	-	-
	WBGene00007624	C16C10.3	PAZ(1)PIWI(1)	2	HMMPfam,ProSite,Superfamily	-	-
	WBGene00017611	F19G12.3	PAZ(1)	2	HMMPfam,ProSite,Superfamily	-	-
	WBGene00018567	F47E1.3	ZF_C2H2(5)	3	HMMPfam,ProSite,Superfamily	-	-
	WBGene00018862	F55A12.1	PAZ(1)PIWI(1)	2	HMMPfam,ProSite,Superfamily	-	-
	WBGene00010263	F58G1.1	PAZ(1)PIWI(1)	2	HMMPfam,ProSite,Superfamily	-	-
	WBGene00011061	R06C7.1	PAZ(1)PIWI(1)	2	HMMPfam,ProSite,Superfamily	-	-
	WBGene00011910	T22B3.2	PAZ(1)PIWI(1)	2	HMMPfam,ProSite,Superfamily	-	-
	WBGene00020707	T22H9.3	PAZ(1)PIWI(1)	2	HMMPfam,ProSite,Superfamily	-	-
	WBGene00011945	T23D8.7	PAZ(1)PIWI(1)	2	HMMPfam,ProSite,Superfamily	-	-
	WBGene00021711	Y49F6A.1	PAZ(1)PIWI(1)	2	HMMPfam,ProSite,Superfamily	-	-
	WBGene00022877	ZK1248.7	PAZ(1)PIWI(1)NUCL(1)	2	HMMPfam,ProSite,Superfamily	-	-
	WBGene00015133	B0303.15	GF	4	HMMPfam,Superfamily	-	-
	WBGene00016348	C33E10.6	NUCL	4	HMMPfam,Superfamily	-	-
	WBGene00016989	CD4.3	GF	4	HMMPfam,Superfamily	-	-
	WBGene00017319	F09G8.3	GF	4	HMMPfam,Superfamily	-	-
	WBGene00008769	F13G3.11	GF	4	HMMPfam,Superfamily	-	-
	WBGene00017997	F33D4.5	GF	4	HMMPfam,Superfamily	GO	UniProtKB
	WBGene00018475	F45E12.5	GF	4	HMMPfam,Superfamily	-	-
	WBGene00009993	F53F4.11	GF	4	HMMPfam,Superfamily	GO	UniProtKB
	WBGene00010100	F55C9.3	PAZ(1)	2	HMMPfam,Superfamily	-	-
	WBGene00018932	F56B3.8	GF	4	HMMPfam,Superfamily	-	-
	WBGene00018961	F56D1.3	GF	4	HMMPfam,Superfamily	-	-
	WBGene00010619	K07A1.15	Sm/Lsm	4	HMMPfam,Superfamily	-	-
	WBGene00010783	K11H3.6	GF	4	HMMPfam,Superfamily	-	-
	WBGene00011391	T03D8.2	GF	4	HMMPfam,Superfamily	-	-
	WBGene00011412	T04A8.11	GF	4	HMMPfam,Superfamily	-	-
	WBGene00020499	T14B4.2	GF	4	HMMPfam,Superfamily	-	-
	WBGene00020717	T23B12.2	GF	4	HMMPfam,Superfamily	-	-
	WBGene00020718	T23B12.3	GF	4	HMMPfam,Superfamily	-	-
	WBGene00012179	W01D2.1	GF	4	HMMPfam,Superfamily	-	-
	WBGene00012244	W04D2.5	GF	4	HMMPfam,Superfamily	-	-
	WBGene00012361	W09D10.3	GF	4	HMMPfam,Superfamily	-	-
	WBGene00013678	Y105E8A.20	GF	4	HMMPfam,Superfamily	-	-
	WBGene00012506	Y26D4A.9	NUCL	4	HMMPfam,Superfamily	-	-
	WBGene00012556	Y37D8A.18	GF	4	HMMPfam,Superfamily	-	-
	WBGene00021350	Y37E3.8	GF	4	HMMPfam,Superfamily	-	-
	WBGene00012645	Y39A1A.6	GF	4	HMMPfam,Superfamily	-	-
	WBGene00012992	Y48C3A.10	GF	4	HMMPfam,Superfamily	-	-
	WBGene00021829	Y54E10A.7	GF	4	HMMPfam,Superfamily	-	-
	WBGene00185067	Y54G11A.17	GF	4	HMMPfam,Superfamily	-	-
	WBGene00013324	Y57G11C.34	GF	4	HMMPfam,Superfamily	-	UniProtKB
	WBGene00022583	ZC262.8	GF	4	HMMPfam,Superfamily	-	-
	WBGene00022511	ZC53.4	NUCL	4	HMMPfam,Superfamily	-	-
	WBGene00007063	2L52.1	ZF_C2H2(2)	3	HMMSmart	-	-
	WBGene00007105	B0035.1	ZF_C2H2(2)	3	HMMSmart	-	-
	WBGene00015147	B0336.7	ZF_C2H2(1)	3	HMMSmart	-	-
	WBGene00007223	C01F6.9	ZF_C2H2(1)	3	HMMSmart	-	-
	WBGene00015352	C02F5.12	ZF_C2H2(2)	3	HMMSmart	-	-
	WBGene00015527	C06E2.1	ZF_C2H2(1)	3	HMMSmart	-	-
	WBGene00007433	C08B11.3	ZF_C2H2(2)	3	HMMSmart	-	-
	WBGene00015746	C13F10.7	ZF_CCHC(1)	1	HMMSmart	-	-
	WBGene00043051	C29E4.13	ZF_C2H2(2)	3	HMMSmart	-	-
	WBGene00008010	C38D9.2	ZF_CCHC(1)	1	HMMSmart	-	-
	WBGene00016723	C46G7.3	ZF_CCHC(2)	1	HMMSmart	-	-
	WBGene00016888	C52E12.1	ZF_C2H2(4)	3	HMMSmart	-	-
	WBGene00008363	D1046.2	ZF_C2H2(3)	3	HMMSmart	-	-
	WBGene00044610	D2092.10	ZF_C2H2(2)	3	HMMSmart	-	-
	WBGene00044545	EGAP9.4	ZF_C2H2(1)	3	HMMSmart	-	-
	WBGene00017185	F07B7.1	ZF_CCHC(1)	1	HMMSmart	-	-
	WBGene00008640	F10B5.3	ZF_C2H2(4)	3	HMMSmart	-	-
	WBGene00017344	F10E7.2	ZF_C2H2(1)	3	HMMSmart	-	-
	WBGene00008862	F15D4.5	ZF_CCHC(1)	1	HMMSmart	-	-
	WBGene00009026	F21G4.5	ZF_C2H2(1)	3	HMMSmart	-	-
	WBGene00009190	F27D4.6	ZF_C2H2(5)	3	HMMSmart	-	-
	WBGene00009365	F33H1.4	ZF_C2H2(3)	3	HMMSmart	-	-
	WBGene00018140	F37B4.10	ZF_C2H2(1)	3	HMMSmart	-	-
	WBGene00009508	F37D6.2	ZF_C2H2(4)	3	HMMSmart	-	-
	WBGene00018309	F41G4.5	ZF_CCHC(1)	1	HMMSmart	-	-
	WBGene00018511	F46F11.8	ZF_C2H2(1)	3	HMMSmart	-	-
	WBGene00009850	F48F7.5	ZF_C2H2(2)	3	HMMSmart	-	-
	WBGene00018794	F54C4.3	ZF_C2H2(5)	3	HMMSmart	-	-
	WBGene00018848	F55A3.2	ZF_C2H2(1)	3	HMMSmart	-	-
	WBGene00010222	F57G12.2	ZF_C2H2(1)	3	HMMSmart	-	-
	WBGene00050929	F58D12.5	ZF_C2H2(3)	3	HMMSmart	-	-
	WBGene00010553	K04C1.3	ZF_C2H2(1)	3	HMMSmart	-	-
	WBGene00019407	K05F1.5	ZF_C2H2(2)	3	HMMSmart	-	-
	WBGene00019611	K10B3.5	ZF_C2H2(2)	3	HMMSmart	-	-
	WBGene00019691	K12H6.12	ZF_C2H2(3)	3	HMMSmart	-	-
	WBGene00019824	R02D3.7	ZF_C2H2(3)	3	HMMSmart	-	-
	WBGene00019878	R05D3.3	ZF_C2H2(2)	3	HMMSmart	-	-
	WBGene00020093	R144.3	ZF_C2H2(2)	3	HMMSmart	-	-
	WBGene00011547	T06G6.5	ZF_C2H2(1)	3	HMMSmart	-	-
	WBGene00011626	T08G5.7	ZF_C2H2(3)	3	HMMSmart	-	-
	WBGene00020412	T10E9.2	ZF_C2H2(3)	3	HMMSmart	-	-
	WBGene00011758	T13H5.4	ZF_C2H2(1)	3	HMMSmart	-	-
	WBGene00011925	T22C8.4	ZF_C2H2(2)	3	HMMSmart	-	-
	WBGene00011956	T23F11.4	ZF_C2H2(2)	3	HMMSmart	-	-
	WBGene00020942	W02D7.6	ZF_C2H2(3)	3	HMMSmart	-	-
	WBGene00021019	W04B5.2	ZF_C2H2(1)	3	HMMSmart	-	-
	WBGene00021106	W09B7.1	ZF_CCHC(1)	1	HMMSmart	-	-
	WBGene00013763	Y113G7B.14	HEL(1)	2	HMMSmart	-	-
	WBGene00021191	Y14H12B.1	ZF_C2H2(1)	3	HMMSmart	-	-
	WBGene00021332	Y34D9A.7	ZF_CCHC(1)	1	HMMSmart	-	-
	WBGene00012794	Y43E12A.2	ZF_CCHC(1)	1	HMMSmart	-	-
	WBGene00012798	Y43F4A.3	ZF_CCHC(1)	1	HMMSmart	-	-
	WBGene00013006	Y48E1B.7	ZF_C2H2(1)	3	HMMSmart	-	-
	WBGene00021704	Y48G9A.11	ZF_C2H2(2)	3	HMMSmart	-	-
	WBGene00013128	Y52B11A.9	ZF_C2H2(1)	3	HMMSmart	-	-
	WBGene00013152	Y53F4B.5	ZF_C2H2(1)	3	HMMSmart	-	-
	WBGene00013270	Y57A10A.31	ZF_C2H2(1)	3	HMMSmart	-	-
	WBGene00013505	Y71A12B.8	ZF_C2H2(2)	3	HMMSmart	-	-
	WBGene00013580	Y79H2A.3	ZF_C2H2(4)	3	HMMSmart	-	-
	WBGene00022334	Y82E9BR.1	ZF_C2H2(3)	3	HMMSmart	-	-
	WBGene00022349	Y82E9BR.17	ZF_C2H2(2)	3	HMMSmart	-	-
	WBGene00022525	ZC132.6	ZF_CCHC(1)	1	HMMSmart	-	-
	WBGene00013830	ZC15.1	ZF_CCHC(1)	1	HMMSmart	-	-
	WBGene00022681	ZK185.1	ZF_C2H2(1)	3	HMMSmart	-	-
	WBGene00014018	ZK632.11	ZF_CCHC(1)	1	HMMSmart	-	-
	WBGene00014111	ZK856.10	GF	4	HMMSmart	-	-
	WBGene00007121	B0250.4	ZF_C2H2(7)	3	HMMSmart,ProSite	-	-
	WBGene00015451	C04F5.9	ZF_C2H2(7)	3	HMMSmart,ProSite	-	-
	WBGene00015649	C09F5.3	ZF_C2H2(8)	3	HMMSmart,ProSite	-	-
	WBGene00016154	C27A12.2	ZF_C2H2(8)	3	HMMSmart,ProSite	-	-
	WBGene00007762	C27B7.5	ZF_CCHC(1)	1	HMMSmart,ProSite	-	-
	WBGene00016189	C28G1.4	ZF_C2H2(5)	3	HMMSmart,ProSite	-	-
	WBGene00016200	C28H8.9	ZF_C2H2(1)	3	HMMSmart,ProSite	-	-
	WBGene00008007	C38D4.7	ZF_C2H2(1)	3	HMMSmart,ProSite	-	-
	WBGene00016712	C46E10.8	ZF_C2H2(2)	3	HMMSmart,ProSite	-	-
	WBGene00016713	C46E10.9	ZF_C2H2(4)	3	HMMSmart,ProSite	-	-
	WBGene00016890	C52E12.6	ZF_C2H2(5)	3	HMMSmart,ProSite	-	-
	WBGene00008417	D2030.7	ZF_C2H2(2)	3	HMMSmart,ProSite	-	-
	WBGene00017651	F21A9.2	ZF_C2H2(3)	3	HMMSmart,ProSite	-	-
	WBGene00009014	F21D5.9	ZF_C2H2(1)	3	HMMSmart,ProSite	-	-
	WBGene00017814	F26A10.2	ZF_C2H2(4)	3	HMMSmart,ProSite	-	-
	WBGene00005011	F26F4.8	ZF_C2H2(6)	3	HMMSmart,ProSite	-	-
	WBGene00009553	F39B2.1	ZF_C2H2(10)	3	HMMSmart,ProSite	-	-
	WBGene00018420	F44E2.7	ZF_C2H2(3)	3	HMMSmart,ProSite	-	-
	WBGene00018648	F49F1.8	ZF_CCHC(2)	1	HMMSmart,ProSite	-	-
	WBGene00009923	F52B5.7	ZF_C2H2(1)	3	HMMSmart,ProSite	-	-
	WBGene00010012	F53H10.2	ZF_C2H2(1)	3	HMMSmart,ProSite	-	-
	WBGene00044791	F55C5.11	ZF_C2H2(2)	3	HMMSmart,ProSite	-	-
	WBGene00018959	F56D1.1	ZF_C2H2(7)	3	HMMSmart,ProSite	-	-
	WBGene00010264	F58G1.2	ZF_C2H2(7)	3	HMMSmart,ProSite	-	-
	WBGene00050931	F59B2.14	ZF_C2H2(2)	3	HMMSmart,ProSite	-	-
	WBGene00010401	H16D19.3	ZF_C2H2(3)	3	HMMSmart,ProSite	-	-
	WBGene00044361	K09F6.11	ZF_C2H2(2)	3	HMMSmart,ProSite	-	-
	WBGene00019598	K09H9.7	ZF_C2H2(2)	3	HMMSmart,ProSite	-	-
	WBGene00019651	K11D12.12	ZF_C2H2(2)	3	HMMSmart,ProSite	-	-
	WBGene00019751	M03D4.4	ZF_C2H2(7)	3	HMMSmart,ProSite	-	-
	WBGene00011113	R07E5.5	ZF_C2H2(2)	3	HMMSmart,ProSite	-	-
	WBGene00011206	R10E4.11	ZF_C2H2(5)	3	HMMSmart,ProSite	-	-
	WBGene00011583	T07D10.3	ZF_C2H2(5)	3	HMMSmart,ProSite	-	-
	WBGene00020630	T20F7.1	ZF_C2H2(2)	3	HMMSmart,ProSite	-	-
	WBGene00020635	T20H4.2	ZF_C2H2(2)	3	HMMSmart,ProSite	-	-
	WBGene00011924	T22C8.3	ZF_C2H2(1)	3	HMMSmart,ProSite	-	-
	WBGene00012243	W04D2.4	ZF_C2H2(1)	3	HMMSmart,ProSite	-	-
	WBGene00012473	Y17G7B.22	ZF_C2H2(2)	3	HMMSmart,ProSite	-	-
	WBGene00021688	Y48G8AL.9	ZF_C2H2(2)	3	HMMSmart,ProSite	-	-
	WBGene00013178	Y53H1A.2	ZF_C2H2(2)	3	HMMSmart,ProSite	-	-
	WBGene00021885	Y54G2A.20	ZF_C2H2(2)	3	HMMSmart,ProSite	-	-
	WBGene00021924	Y55F3AM.6	ZF_CCCH(4)	1	HMMSmart,ProSite	-	-
	WBGene00013465	Y67H2A.10	ZF_C2H2(3)	3	HMMSmart,ProSite	-	-
	WBGene00013537	Y73F8A.33	ZF_C2H2(3)	3	HMMSmart,ProSite	-	-
	WBGene00022518	ZC123.3	ZF_C2H2(12)	3	HMMSmart,ProSite	-	-
	WBGene00022762	ZK546.5	ZF_C2H2(6)	3	HMMSmart,ProSite	-	-
	WBGene00022795	ZK686.5	ZF_C2H2(3)	3	HMMSmart,ProSite	-	-
	WBGene00016407	C34D10.2	ZF_CCCH(5)	1	HMMSmart,ProSite,Superfamily	-	-
	WBGene00020827	T26A8.4	ZF_CCCH(3)	1	HMMSmart,ProSite,Superfamily	-	-
	WBGene00015461	C05C8.2	KH(1)	1	HMMSmart,Superfamily	-	UniProtKB
	WBGene00017098	E02D9.1	KH(1)	1	HMMSmart,Superfamily	GO	UniProtKB
	WBGene00010046	F54D1.1	KH(1)	1	HMMSmart,Superfamily	-	UniProtKB
	WBGene00019157	H05C05.1	RRM(1)	1	HMMSmart,Superfamily	-	-
	WBGene00013581	Y79H2A.4	RRM(1)	1	HMMSmart,Superfamily	-	-
	WBGene00016260	C30F12.1	ZF_CCCH(1)	1	ProSite	-	-
	WBGene00016383	C33H5.17	ZF_CCCH(1)	1	ProSite	-	-
	WBGene00016427	C34H4.5	ZF_C2H2(1)	3	ProSite	-	-
	WBGene00007960	C35D6.3	PAZ(1)	2	ProSite	-	-
	WBGene00016799	C50C3.1	ZF_CCCH(1)	1	ProSite	-	-
	WBGene00017372	F10G7.9	ZF_CCCH(1)	1	ProSite	-	-
	WBGene00010011	F53H4.6	HEL(1)	2	ProSite	-	-
	WBGene00011451	T04H1.5	ZF_C2H2(1)	3	ProSite	-	-
	WBGene00021254	Y22D7AL.16	ZF_C2H2(1)	3	ProSite	-	-
	WBGene00021377	Y37E11B.5	ZF_CCCH(2)	1	ProSite	-	-
	WBGene00015266	BE0003N10.1	NUCL	4	ProSite,Superfamily	GO	UniProtKB
	WBGene00021387	Y37F4.6	ZF_C2H2(3)	3	ProSite,Superfamily	-	-
	WBGene00013500	Y71A12B.2	PAZ(1)	2	ProSite,Superfamily	-	-
	WBGene00013501	Y71A12B.3	PAZ(1)	2	ProSite,Superfamily	-	-
	WBGene00014112	ZK856.11	GF	4	ProSite,Superfamily	GO	UniProtKB
	WBGene00015160	B0361.6	GF	4	Superfamily	-	-
	WBGene00015424	C04E6.8	NTF2	2	Superfamily	-	-
	WBGene00007378	C06C3.8	GF	4	Superfamily	-	-
	WBGene00015614	C08G5.1	GF	4	Superfamily	-	-
	WBGene00007745	C26D10.4	GF	4	Superfamily	-	-
	WBGene00016391	C34B2.6	GF	4	Superfamily	-	-
	WBGene00016496	C37C3.2	GF	4	Superfamily	GO	-
	WBGene00017005	D1007.8	GF	4	Superfamily	-	-
	WBGene00008456	E02H1.2	KH(1)	1	Superfamily	-	-
	WBGene00017264	F08F3.8	GF	4	Superfamily	-	-
	WBGene00017297	F09E10.7	NTF2	2	Superfamily	-	-
	WBGene00008946	F19B2.7	GF	4	Superfamily	-	-
	WBGene00009246	F29C12.4	GF	4	Superfamily	GO	-
	WBGene00009771	F46B6.6	GF	4	Superfamily	-	-
	WBGene00018496	F46F5.5	GF	4	Superfamily	-	-
	WBGene00010624	K07A12.7	GF	4	Superfamily	-	-
	WBGene00010732	K10C3.5	GF	4	Superfamily	-	-
	WBGene00019818	R02C2.7	NTF2	2	Superfamily	-	-
	WBGene00019876	R05D3.1	GF	4	Superfamily	-	-
	WBGene00044514	R09E12.9	NTF2	2	Superfamily	-	-
	WBGene00020037	R12E2.12	GF	4	Superfamily	-	-
	WBGene00011264	R13H4.6	GF	4	Superfamily	-	-
	WBGene00020110	R151.7	GF	4	Superfamily	-	-
	WBGene00011374	T02D1.8	NTF2	2	Superfamily	-	-
	WBGene00011480	T05E11.3	GF	4	Superfamily	-	-
	WBGene00020269	T05H4.6	GF	4	Superfamily	-	-
	WBGene00011759	T13H5.5	GF	4	Superfamily	-	-
	WBGene00020625	T20F5.3	GF	4	Superfamily	-	-
	WBGene00011958	T23G4.2	GF	4	Superfamily	-	-
	WBGene00044160	W10C6.2	GF	4	Superfamily	-	-
	WBGene00013647	Y105C5B.5	NTF2	2	Superfamily	-	-
	WBGene00022491	Y119D3B.14	GF	4	Superfamily	-	-
	WBGene00012984	Y48B6A.13	GF	4	Superfamily	-	-
	WBGene00013122	Y52B11A.2	GF	4	Superfamily	-	-
	WBGene00013541	Y75B8A.4	GF	4	Superfamily	-	-
	WBGene00022335	Y82E9BR.2	RRM(1)	1	Superfamily	-	-
	WBGene00022373	Y92H12BR.8	GF	4	Superfamily	-	-
	WBGene00014156	ZK930.6	GF	4	Superfamily	-	-
