# Supplementary material for: A Compendium of Caenorhabditis elegans RNA Binding Proteins Predicts Extensive Regulation at Multiple Levels
Source: G3 (Bethesda). 2013 Feb 1;3(2):297–304. doi: 10.1534/g3.112.004390 (PMC3564989; doi:10.1534/g3.112.004390)
Supplement: Supporting Information [file supp_3.2.297_TableS3.xlsx]

## Sheet: Sheet1
ORF	Protein Isoforms	miRNA Family Number	TFs Target Bound	Phosphorylation Sites	PolyA Sites Number (Jan et al., 2010)	3UTR Lengths (3'UTRome)	mRNA Bound RBPs
2L52.1	1	NA	6	0	NA	NA	0
2RSSE.1	1	11	2	0	4	59,1033	0
2RSSE.2	1	NA	0	3	NA	NA	0
3R5.1	1	0	2	0	1	122,150	1
4R79.1	2	1	2	0	2	NA	0
4R79.2	2	0	1	0	1	NA	0
6R55.2	1	NA	0	0	NA	NA	0
AC3.1	1	0	0	0	1	48	0
AC3.10	1	0	0	0	1	27	0
AC3.2	1	0	4	0	1	33,53	0
AC3.3	1	0	1	0	1	82	1
AC3.4	1	0	1	0	2	156	0
AC3.5	1	0	2	2	1	102,148	0
AC3.6	1	0	0	0	1	61	0
AC3.7	1	0	0	0	2	20,84	0
AC3.8	1	0	2	0	2	88	0
AC7.1	2	1	0	0	1	NA	0
AC7.2	2	6	7	4	1	75,293,357,409	1
AC7.3	1	0	2	0	1	NA	0
AC8.10	1	NA	0	0	NA	NA	0
AC8.11	1	NA	0	0	NA	1482,1619	0
AC8.12	1	NA	0	0	NA	NA	0
AC8.3	1	NA	0	0	NA	1372,1509	0
AC8.4	1	NA	0	0	NA	279,416	0
AC8.7	1	NA	0	0	NA	NA	0
AH10.1	1	0	1	0	1	41	0
AH10.2	1	0	1	0	1	NA	0
AH10.3	1	NA	1	0	NA	NA	0
AH10.4	1	NA	9	0	NA	NA	0
AH6.1	1	0	0	0	1	NA	0
AH6.10	1	0	0	0	1	NA	0
AH6.11	1	0	0	0	1	NA	0
AH6.12	1	NA	0	0	NA	64	0
AH6.14	1	NA	0	0	NA	186	0
AH6.2	1	1	0	0	1	30,55	0
AH6.3	1	0	0	0	1	47	0
AH6.4	1	0	0	0	1	93	0
AH6.5	1	3	0	1	1	65,489	3
AH6.6	1	NA	0	0	NA	NA	0
AH6.7	1	NA	0	0	NA	48	0
AH6.8	1	0	0	0	1	NA	0
AH9.1	1	5	0	0	1	NA	0
AH9.2	1	0	1	0	1	240	0
AH9.3	1	0	1	2	1	191	0
AH9.4	1	NA	0	0	NA	253	0
AH9.6	1	1	0	0	1	139,203	0
AH9.7	1	NA	0	0	NA	NA	0
B0001.1	1	3	2	0	1	177	3
B0001.2	1	0	0	0	1	119	1
B0001.3	2	0	1	4	2	128,159	2
B0001.4	1	6	0	2	2	NA	2
B0001.5	1	0	0	0	1	189	2
B0001.6	1	0	6	0	1	110,160	2
B0001.7	1	0	0	0	1	185,203	2
B0001.8	1	0	0	4	1	143,175	2
B0019.1	1	0	0	0	1	171	0
B0019.2	1	0	3	0	2	98	0
B0024.1	1	2	1	0	3	97	1
B0024.10	1	0	0	0	1	53,113	1
B0024.11	1	0	0	3	1	82	2
B0024.12	1	2	7	0	1	119	1
B0024.13	2	1	7	0	1	88	3
B0024.14	6	0	3	2	3	140,205,282	0
B0024.15	1	0	0	0	1	33	0
B0024.2	1	0	1	0	1	71,118	1
B0024.3	1	3	1	0	1	117	0
B0024.4	1	0	1	0	1	90	0
B0024.6	1	0	0	0	1	NA	0
B0024.8	1	0	0	0	1	NA	0
B0024.9	1	0	0	0	1	46,94	1
B0025.1	3	1	0	0	1	91	2
B0025.2	1	0	0	0	2	118	0
B0025.4	1	0	0	0	1	132	0
B0025.5	1	NA	0	0	NA	NA	0
B0034.1	1	4	0	0	1	153,189	0
B0034.2	1	NA	0	0	NA	NA	0
B0034.3	3	2	2	0	2	209,445	1
B0034.4	1	0	1	0	2	74	0
B0034.5	1	3	0	0	2	124	0
B0034.7	1	0	2	0	1	NA	0
B0035.1	2	2	5	0	2	33,103,131,154,174,210	2
B0035.10	1	1	0	5	1	116	0
B0035.11	1	1	0	9	4	142	1
B0035.12	1	1	1	0	1	282	2
B0035.13	1	0	2	0	1	34,109	1
B0035.14	1	8	8	5	1	152,428,456	2
B0035.15	1	0	4	1	1	105,141	3
B0035.16	1	1	0	0	1	38,71	3
B0035.18	1	0	0	0	1	53	0
B0035.2	1	2	0	0	1	59,241	3
B0035.3	1	0	9	0	1	137	2
B0035.4	1	1	7	0	2	81,165	1
B0035.5	1	2	3	1	1	174	1
B0035.6	1	0	0	0	2	293	2
B0035.7	1	1	0	0	1	115,171	0
B0035.8	1	0	0	0	1	103,115	1
B0035.9	1	NA	0	0	NA	29,67,114,155	1
B0041.1	1	0	0	0	2	NA	0
B0041.2	3	2	7	1	1	535,650,834	2
B0041.3	1	0	9	0	1	31	2
B0041.4	1	0	0	1	1	32,62,75,108	1
B0041.5	1	2	4	0	1	133,168	3
B0041.6	2	0	7	0	1	39	0
B0041.7	1	0	9	8	1	152,172,213,434	2
B0041.8	1	0	0	2	1	129,156	0
B0047.1	2	0	0	0	1	316	0
B0047.2	1	0	0	0	1	70	0
B0047.3	1	0	0	0	1	79,127	0
B0047.4	1	0	0	0	1	90	0
B0198.1	1	8	0	0	3	192,467,559,596	0
B0198.2	2	3	0	0	2	NA	1
B0198.3	1	1	0	0	2	290,364	0
B0205.1	2	0	3	0	1	272	1
B0205.10	1	0	0	2	1	NA	1
B0205.11	1	0	8	0	1	55,95	1
B0205.12	1	0	2	0	1	59	0
B0205.13	1	0	2	0	1	67	0
B0205.14	1	1	0	0	1	NA	0
B0205.2	2	0	0	0	1	NA	0
B0205.3	1	1	0	0	1	47,194	1
B0205.4	1	1	2	0	1	69	0
B0205.5	1	NA	0	0	NA	NA	0
B0205.6	1	0	0	0	1	81,137	2
B0205.7	1	1	8	0	1	354,375	1
B0205.8	1	0	2	0	1	34,102,129	1
B0205.9	1	0	8	0	1	219,327	2
B0207.1	1	0	0	0	1	16	0
B0207.10	1	0	0	0	2	NA	0
B0207.11	1	0	0	0	1	14,80	0
B0207.12	3	4	1	0	2	167,1371	0
B0207.2	1	1	0	0	2	80	0
B0207.3	2	0	0	0	1	104	0
B0207.4	1	2	8	0	2	135,196	3
B0207.5	1	0	0	0	1	NA	0
B0207.6	1	0	8	0	1	167	2
B0207.7	1	NA	0	0	NA	NA	0
B0207.8	1	NA	0	0	NA	NA	0
B0207.9	1	0	0	0	1	NA	0
B0212.1	1	1	0	0	1	NA	1
B0212.2	1	0	0	0	1	NA	0
B0212.3	1	0	2	0	1	74	0
B0212.4	3	0	2	0	1	157	0
B0212.5	1	0	0	0	1	NA	0
B0212.6	1	NA	1	0	NA	NA	0
B0213.10	1	0	1	0	2	13	0
B0213.11	1	0	1	0	1	78	0
B0213.12	1	NA	0	0	NA	73	0
B0213.14	1	0	3	0	2	22,68,106,149	1
B0213.15	3	0	3	0	2	98,11	0
B0213.16	1	0	0	0	1	59	0
B0213.17	1	0	0	0	2	NA	0
B0213.2	1	0	2	0	1	57	1
B0213.3	1	0	0	0	2	99	1
B0213.4	1	0	2	0	1	NA	1
B0213.5	1	0	0	0	1	102	1
B0213.6	1	0	4	0	1	100	1
B0213.7	1	1	0	0	1	NA	0
B0213.8	1	0	0	0	1	NA	0
B0213.9	1	NA	0	0	NA	69	0
B0218.1	2	0	1	0	1	69,88,118	1
B0218.2	1	0	3	0	1	195	1
B0218.3	1	3	0	2	1	44,524	0
B0218.5	1	0	1	0	1	NA	0
B0218.6	1	0	1	0	1	59	1
B0218.7	1	0	0	0	1	72	1
B0218.8	1	0	3	0	1	40	0
B0222.1	1	0	0	0	1	65	0
B0222.10	1	0	0	0	1	NA	1
B0222.11	1	0	0	0	2	103	0
B0222.2	1	NA	0	0	NA	90	0
B0222.3	1	0	0	0	1	78,130	0
B0222.4	1	2	2	0	1	143	0
B0222.5	1	1	0	0	5	99,430,501	0
B0222.6	1	0	3	0	2	59	1
B0222.7	1	0	2	0	1	60	1
B0222.8	1	0	4	0	1	59	1
B0222.9	1	0	2	0	1	51	0
B0228.1	1	0	0	0	1	63	0
B0228.4	4	0	0	27	2	295,1438,312,338	1
B0228.5	2	NA	0	0	NA	129,185	0
B0228.6	1	1	2	0	1	77,195,574	0
B0228.7	1	0	3	0	1	38	1
B0228.8	1	NA	0	0	NA	NA	0
B0228.9	1	0	0	0	1	NA	0
B0238.1	1	0	1	0	1	50,92	0
B0238.10	1	0	10	6	2	180,234	3
B0238.11	1	1	10	7	3	66,154	1
B0238.12	1	1	1	0	1	98	0
B0238.13	1	0	0	0	1	147	0
B0238.15	1	0	0	0	1	NA	0
B0238.3	1	NA	0	0	NA	NA	0
B0238.5	1	0	0	0	1	NA	0
B0238.6	1	0	0	0	1	NA	0
B0238.7	1	0	0	0	1	NA	0
B0238.8	1	0	0	0	1	62	0
B0238.9	1	2	0	0	2	349,557	3
B0240.1	1	1	1	0	3	13,80,116	0
B0240.2	1	0	1	0	1	NA	0
B0240.3	1	NA	0	0	NA	NA	0
B0240.4	1	0	8	0	1	196	2
B0244.10	1	NA	0	0	NA	NA	0
B0244.11	1	NA	0	0	NA	NA	0
B0244.2	1	3	4	1	1	150,193,230	0
B0244.4	1	0	0	0	2	NA	0
B0244.5	1	0	0	0	1	147	0
B0244.6	1	0	0	0	1	NA	0
B0244.7	1	NA	0	0	NA	NA	0
B0244.8	1	0	0	0	1	136	3
B0244.9	1	1	0	0	1	49	0
B0250.1	1	2	11	0	1	21,43,62	1
B0250.10	1	NA	0	0	NA	70	0
B0250.2	1	0	13	0	1	130	0
B0250.4	1	0	2	0	2	NA	0
B0250.5	1	0	4	1	1	172	1
B0250.6	1	NA	0	0	NA	NA	0
B0250.8	1	0	0	0	1	192	0
B0250.9	1	0	2	3	2	43,100	0
B0252.1	1	1	0	0	1	93	0
B0252.2	1	2	2	0	1	57	0
B0252.3	3	1	2	0	1	72,106,161	0
B0252.4	2	0	8	0	1	45,99	2
B0252.5	1	1	0	0	2	NA	1
B0252.8	1	1	2	0	1	37,53	0
B0261.1	1	3	7	0	1	118,258	2
B0261.2	2	5	0	2	1	137,433	1
B0261.4	2	0	13	0	1	110	1
B0261.5	1	0	0	0	1	50	0
B0261.6	2	0	0	0	1	13,100	0
B0261.7	1	0	1	0	1	102	3
B0261.8	1	0	1	0	2	50,74,96	0
B0261.9	1	NA	0	0	NA	NA	0
B0272.1	1	1	0	0	1	72,127,207,231	0
B0272.2	1	0	8	0	2	239	0
B0272.3	1	0	5	1	1	121	1
B0272.4	1	0	1	0	2	92	1
B0273.1	1	0	1	0	2	15,46,111	0
B0273.2	1	2	0	0	1	115,343	2
B0273.3	1	NA	0	0	NA	144	1
B0273.4	2	0	0	0	2	263	0
B0280.1	2	0	2	0	1	53	2
B0280.10	1	0	2	0	3	97	2
B0280.11	1	0	0	0	1	30	0
B0280.12	2	0	0	0	1	39	0
B0280.13	1	0	1	1	1	60	0
B0280.17	1	0	0	0	1	57	1
B0280.2	1	0	0	0	1	101	0
B0280.3	1	7	3	0	2	NA	2
B0280.4	1	0	1	0	3	34,362	0
B0280.5	1	2	0	0	1	140	2
B0280.7	1	0	1	0	1	87	0
B0280.8	1	2	8	0	1	58,350	1
B0280.9	1	0	3	0	1	105,163	2
B0281.1	1	NA	0	0	NA	NA	0
B0281.3	1	0	1	0	1	37	0
B0281.4	1	0	0	0	1	NA	0
B0281.5	2	0	0	0	1	88	0
B0281.6	1	0	0	0	1	NA	0
B0281.8	1	NA	0	0	NA	NA	0
B0284.1	1	0	0	0	1	NA	0
B0284.2	1	0	0	0	1	131	0
B0284.3	1	0	3	0	2	NA	0
B0284.4	1	NA	0	0	NA	NA	0
B0285.1	3	1	8	4	4	259,1511	2
B0285.10	1	0	5	0	1	82	0
B0285.3	1	0	4	0	1	27,95	1
B0285.4	1	0	4	3	1	40,146	2
B0285.5	1	2	0	0	3	64,344	3
B0285.6	1	0	0	0	1	85	0
B0285.7	1	3	0	0	1	48,223,371	0
B0285.8	1	0	1	0	1	78	0
B0285.9	1	0	0	2	1	61	2
B0286.1	1	2	0	0	1	149	0
B0286.2	2	2	1	0	1	66,354	0
B0286.3	1	0	1	0	2	122	1
B0286.4	4	5	15	3	1	204	1
B0286.5	1	0	0	0	2	12,79	0
B0286.6	1	0	0	0	1	69	0
B0294.1	1	0	0	0	1	192	0
B0294.3	1	0	0	0	1	NA	0
B0302.1	3	6	11	8	3	85,322	0
B0302.2	1	0	0	0	1	NA	0
B0302.4	1	NA	0	0	NA	NA	0
B0302.5	1	1	0	0	2	255	0
B0303.11	1	0	1	2	1	NA	0
B0303.14	1	0	0	0	1	132,329	1
B0303.15	1	0	1	0	1	95	2
B0303.16	1	0	0	0	1	51	0
B0303.2	1	0	3	0	1	19,60	1
B0303.3	1	2	5	0	5	53,275,286,304,374,505	2
B0303.4	1	0	9	0	1	313	2
B0303.7	2	2	1	1	1	189,323	1
B0303.8	1	0	6	0	1	NA	0
B0303.9	1	0	6	0	1	191	2
B0304.1	3	5	4	0	1	16,123	0
B0304.2	1	0	1	0	1	136	3
B0304.3	1	0	1	0	1	99	0
B0304.4	1	0	0	0	1	142	3
B0304.5	1	0	0	0	1	NA	0
B0304.6	1	0	0	0	1	NA	0
B0304.7	1	0	0	0	1	44	0
B0304.8	1	NA	0	0	NA	NA	0
B0304.9	1	0	0	0	1	NA	0
B0310.1	2	2	1	1	4	299	0
B0310.2	1	2	0	0	1	339	1
B0310.3	1	0	0	0	2	227	0
B0310.5	1	0	2	0	2	15,45,143	1
B0310.6	1	0	0	0	1	67	0
B0331.1	1	2	3	0	1	NA	0
B0331.2	1	1	0	0	2	123	0
B0334.1	1	0	1	0	2	123	1
B0334.10	1	NA	0	0	NA	NA	0
B0334.11	2	3	2	0	1	225,266,345	2
B0334.13	1	1	0	0	1	85	0
B0334.15	1	NA	0	0	NA	NA	0
B0334.2	2	0	11	0	1	76,101	1
B0334.3	2	2	2	0	1	NA	1
B0334.4	1	2	2	0	1	65,182	3
B0334.5	1	1	2	0	3	103,152,172	3
B0334.6	1	5	1	0	1	190	1
B0334.7	1	0	0	0	1	NA	1
B0334.8	1	1	0	0	1	NA	2
B0336.1	1	3	8	0	1	365	3
B0336.10	1	1	1	0	1	41,78	1
B0336.11	2	1	1	8	1	34	1
B0336.12	1	1	9	0	1	NA	0
B0336.13	1	2	0	0	1	162,192	2
B0336.2	1	5	12	0	3	45,627,667	2
B0336.3	1	7	2	3	3	27,432,494,695	1
B0336.4	2	4	4	0	1	248	1
B0336.5	2	0	7	0	1	147	3
B0336.6	1	0	7	0	1	122	1
B0336.7	2	0	0	0	1	48	2
B0336.8	1	1	0	0	2	NA	2
B0336.9	5	1	1	1	2	85	3
B0344.2	1	3	0	0	1	91,418	0
B0348.1	1	0	1	0	1	NA	0
B0348.2	1	0	1	0	1	NA	0
B0348.4	3	5	0	2	4	56,524,280	0
B0348.5	1	1	0	0	1	NA	0
B0348.6	3	5	0	8	2	348,325	1
B0350.2	7	14	10	109	6	104,159,215,236,106,135,192,728	1
B0350.3	1	NA	4	0	NA	NA	0
B0353.1	2	NA	7	0	NA	NA	0
B0361.10	1	0	0	0	1	541	2
B0361.11	1	0	8	0	1	NA	0
B0361.2	2	0	7	0	2	89	1
B0361.3	1	0	1	1	1	101,122	2
B0361.4	1	0	0	0	1	256	0
B0361.5	2	2	11	0	3	290	1
B0361.6	1	0	8	0	2	196	1
B0361.7	1	5	0	0	1	187	3
B0361.8	1	0	0	0	1	109	2
B0361.9	1	8	4	0	1	339	1
B0365.1	1	0	2	2	2	56,94,155	2
B0365.3	1	7	11	3	1	144,183,234	2
B0365.5	2	0	1	0	2	39,91	0
B0365.6	1	NA	1	0	NA	47,107,131,266,281,295,310	1
B0365.7	1	NA	0	0	NA	NA	0
B0379.1	1	3	3	1	2	124	1
B0379.2	1	0	0	0	1	33	0
B0379.3	2	0	4	3	2	186	2
B0379.4	3	11	0	3	5	35,141	0
B0379.6	1	NA	6	0	NA	NA	0
B0379.7	1	0	0	0	1	45	1
B0391.10	1	NA	0	0	NA	NA	0
B0391.11	1	0	0	0	1	49	0
B0391.12	1	0	0	0	2	97	0
B0391.3	1	NA	0	0	NA	NA	0
B0391.4	1	NA	0	0	NA	NA	0
B0391.5	1	0	5	0	1	NA	1
B0391.6	1	NA	0	0	NA	NA	0
B0391.9	1	NA	0	0	NA	NA	0
B0393.1	1	0	0	1	1	27,45	1
B0393.2	1	2	0	3	1	237	2
B0393.3	1	1	0	0	1	133,144,184	3
B0393.4	1	0	0	0	1	61	0
B0393.5	1	6	2	0	2	72,175	1
B0393.6	1	3	0	0	1	273	3
B0393.7	1	0	0	0	2	NA	0
B0393.8	1	NA	3	0	NA	NA	1
B0393.9	2	0	4	0	2	78,89	0
B0395.1	1	0	0	0	1	67	0
B0395.2	1	0	0	0	2	136	0
B0395.3	1	2	8	0	1	138,172	1
B0399.1	6	3	2	1	2	234	0
B0399.2	1	0	0	0	1	224	0
B0403.2	1	1	0	1	1	334	0
B0403.3	1	4	1	0	2	NA	0
B0403.4	1	2	10	1	1	153,192	1
B0403.5	1	0	1	0	1	123	0
B0403.6	1	0	2	0	1	NA	0
B0410.1	1	NA	2	0	NA	NA	0
B0410.2	2	5	6	0	1	37,91,279,327	0
B0410.3	1	6	4	0	4	196,261	1
B0412.1	2	0	0	0	1	90	0
B0412.2	1	0	0	0	2	14,76,497	0
B0412.3	1	0	0	0	2	NA	2
B0412.4	1	2	8	0	1	83,128	1
B0414.1	1	0	0	0	1	NA	0
B0414.2	1	5	2	0	3	219	0
B0414.3	1	0	0	2	2	153,187	3
B0414.5	1	2	0	1	1	271	3
B0414.6	1	0	0	1	2	215,253	2
B0414.7	2	0	0	3	3	50,90,142,160	2
B0414.8	2	1	11	0	2	127	2
B0416.1	1	3	1	0	1	203	0
B0416.2	1	0	0	0	1	NA	0
B0416.3	1	1	0	0	1	NA	0
B0416.4	1	0	0	0	1	104	0
B0416.5	2	5	2	3	4	78,236,275,364,410,443	2
B0416.6	1	6	5	0	2	331	1
B0416.7	2	0	0	0	2	61	0
B0432.1	1	NA	0	0	NA	34	0
B0432.10	1	0	5	0	2	NA	2
B0432.11	1	0	0	0	1	53	0
B0432.12	1	0	0	0	1	62	0
B0432.13	1	0	0	0	1	NA	0
B0432.14	1	0	0	0	2	NA	0
B0432.2	1	0	0	0	1	100,124	1
B0432.3	1	0	0	0	1	94	1
B0432.4	1	0	12	0	1	27,224	2
B0432.5	2	0	1	0	1	716,69,110	0
B0432.6	1	0	0	0	2	66	0
B0432.7	1	NA	1	0	NA	NA	0
B0432.8	1	0	0	1	2	1218	2
B0432.9	1	0	0	0	1	61	0
B0454.1	1	0	4	0	2	82	2
B0454.10	1	NA	0	0	NA	NA	0
B0454.2	1	0	0	0	1	NA	0
B0454.3	1	NA	0	0	NA	81	0
B0454.4	1	NA	0	0	NA	1175	0
B0454.5	1	0	2	1	1	17	0
B0454.6	1	4	0	0	1	214	0
B0454.7	1	NA	0	0	NA	25	0
B0454.8	1	0	0	0	1	42	0
B0454.9	1	0	7	0	2	24,42	0
B0457.1	3	7	0	0	4	532	3
B0457.2	1	3	1	0	2	82,152	0
B0457.4	1	0	2	0	1	103	0
B0457.6	1	0	3	0	1	85	0
B0462.1	1	0	0	0	1	NA	0
B0462.3	1	0	0	0	1	37	0
B0462.4	1	2	0	0	1	139	0
B0462.5	1	NA	0	0	NA	NA	0
B0464.1	1	0	0	1	2	145	1
B0464.2	4	2	2	5	3	88,118,165,185	1
B0464.3	1	0	3	0	1	97	2
B0464.4	1	13	4	0	2	107,659	2
B0464.5	3	2	18	6	2	191,581,630,668,713,747,94	1
B0464.6	1	1	6	4	1	63,78,132	2
B0464.7	1	0	7	0	2	265,344	1
B0464.8	1	0	0	0	1	41,76	1
B0464.9	1	0	6	0	2	83	1
B0478.1	2	2	4	0	1	124	0
B0478.3	1	0	0	0	3	59,82,159	0
B0491.1	1	1	9	0	1	110	3
B0491.2	1	1	0	0	1	19,35	1
B0491.3	1	0	0	0	1	72	1
B0491.4	1	0	0	0	1	228	0
B0491.5	1	0	14	0	1	82,139	1
B0491.6	2	1	9	0	1	111	3
B0491.7	1	0	0	0	1	149	2
B0491.8	3	4	1	0	1	48,256,340,361	0
B0495.1	1	0	0	0	1	NA	0
B0495.10	3	0	0	7	1	49,78,146,222,140,169,237,267,296,364	0
B0495.2	1	0	5	4	1	NA	2
B0495.4	1	0	3	3	4	107	1
B0495.5	1	0	0	0	1	73	0
B0495.6	1	3	5	0	2	67,110	1
B0495.7	1	3	1	0	2	67,258,311	2
B0495.8	2	0	0	0	1	168	1
B0495.9	1	0	7	0	1	106	2
B0496.1	1	0	1	0	1	NA	0
B0496.11	1	NA	0	0	NA	NA	0
B0496.2	1	NA	1	0	NA	NA	0
B0496.3	8	3	3	14	1	51,256,300	1
B0496.5	1	NA	0	0	NA	18,157	0
B0496.6	1	0	0	0	1	102	0
B0496.7	1	4	1	0	1	123	1
B0496.8	1	2	2	1	1	22,43,270,285	0
B0507.1	1	0	0	0	1	158	0
B0507.10	1	0	0	0	1	196	0
B0507.11	1	0	0	0	1	NA	0
B0507.2	1	1	2	0	1	67,155	0
B0507.3	2	4	3	2	1	130	0
B0507.4	1	0	0	0	1	NA	0
B0507.5	1	NA	0	0	NA	NA	0
B0507.6	1	NA	0	0	NA	NA	0
B0507.7	1	0	0	0	3	62	0
B0507.8	1	0	0	0	1	51	0
B0507.9	1	0	3	0	1	NA	0
B0511.1	1	0	1	0	2	43	0
B0511.10	1	0	12	0	4	297	1
B0511.11	1	0	1	1	1	35	0
B0511.12	1	0	0	0	1	151	1
B0511.13	1	0	0	0	3	238	3
B0511.14	2	0	5	0	2	NA	0
B0511.2	1	NA	0	0	NA	NA	2
B0511.3	1	0	0	0	1	571	0
B0511.4	1	0	0	0	2	NA	0
B0511.5	1	0	1	0	2	116	1
B0511.6	1	0	0	0	1	48,105,164	1
B0511.7	1	0	1	0	1	65,92,106	3
B0511.8	1	0	0	0	1	56,104	0
B0511.9	3	2	0	0	1	412	1
B0513.1	2	9	0	0	1	146,736,1088,1245,1627	2
B0513.2	2	0	5	0	1	30,129	2
B0513.3	2	1	16	0	2	34,78	1
B0513.4	2	0	1	0	1	56	1
B0513.5	1	2	8	2	1	222	1
B0513.6	1	NA	0	0	NA	NA	0
B0513.9	2	0	3	0	1	74	0
B0523.1	1	0	0	0	1	23	1
B0523.3	1	0	0	0	1	113	2
B0523.5	1	6	2	0	2	124,566,607,677,796	2
B0524.2	1	0	0	0	1	39	0
B0524.3	1	NA	0	0	NA	NA	0
B0524.4	1	NA	0	0	NA	NA	0
B0524.5	1	NA	0	0	NA	22	0
B0524.6	1	0	10	0	1	NA	0
B0545.1	2	10	5	8	3	606	2
B0545.3	1	0	0	0	1	40,129	0
B0545.4	1	0	0	0	1	NA	0
B0546.1	1	0	13	0	1	136	1
B0546.2	1	0	0	0	5	151,187,224	3
B0546.3	1	0	0	0	1	872	0
B0546.4	2	0	14	0	1	93,229	3
B0546.5	1	NA	0	0	NA	NA	0
B0547.1	1	0	2	3	2	93	1
B0547.2	1	NA	0	0	NA	NA	0
B0547.4	1	NA	0	0	NA	NA	0
B0554.1	1	0	0	0	1	87	0
B0554.2	1	NA	0	0	NA	NA	0
B0554.3	1	NA	0	0	NA	NA	0
B0554.4	1	NA	0	0	NA	NA	0
B0554.5	1	0	0	0	1	19,82	0
B0554.6	1	NA	0	0	NA	NA	0
B0554.7	1	0	0	0	1	23	0
B0563.1	1	NA	0	0	NA	146	0
B0563.10	1	0	0	0	1	NA	0
B0563.2	1	2	2	0	3	366,396,488	0
B0563.4	1	3	0	2	6	232	2
B0563.5	1	0	0	0	2	54	0
B0563.6	3	4	0	0	2	320	0
B0563.7	1	0	0	0	3	57,115	0
B0563.8	1	NA	0	0	NA	NA	0
B0563.9	1	0	0	0	1	NA	0
B0564.1	2	0	10	0	2	776,808	2
B0564.10	2	2	2	0	2	61,122	1
B0564.11	1	0	0	0	2	309	3
B0564.2	1	NA	0	0	NA	61	1
B0564.3	1	0	5	0	1	103	0
B0564.4	1	NA	0	0	NA	NA	0
B0564.6	2	NA	1	0	NA	160	0
B0564.7	1	0	0	0	1	26,110	1
B0564.9	1	NA	0	0	NA	160	0
BE0003N10.1	1	0	9	0	1	225	0
BE0003N10.2	1	0	9	0	1	392	0
BE0003N10.3	1	4	0	0	3	13,44,61,309	0
BE10.1	1	0	0	0	1	36	1
BE10.2	1	2	0	0	1	14,112	0
BE10.3	1	NA	0	0	NA	NA	0
BE10.4	1	0	1	0	1	86	0
BE10.5	1	0	0	0	1	NA	0
C01A2.1	1	NA	7	0	NA	NA	0
C01A2.2	2	0	0	0	2	25,49	0
C01A2.3	1	0	0	0	2	184,243,502	1
C01A2.4	1	0	4	2	1	72	2
C01A2.5	1	0	2	0	2	121	1
C01A2.6	1	NA	0	0	NA	280	0
C01A2.7	1	0	0	0	2	222,328	0
C01A2.9	1	NA	0	0	NA	NA	0
C01B10.10	1	0	1	0	1	NA	0
C01B10.11	1	2	2	0	2	188	0
C01B10.3	1	0	4	0	1	88	1
C01B10.4	1	0	8	0	2	30	0
C01B10.44	1	NA	0	0	NA	NA	0
C01B10.5	4	5	9	0	1	146,195	1
C01B10.6	2	0	0	0	4	71,108,123,224	1
C01B10.7	1	0	0	0	1	NA	0
C01B10.8	1	0	0	0	1	88,134	1
C01B10.9	1	5	8	0	1	293	2
C01B12.1	1	0	0	0	1	80	1
C01B12.2	1	0	11	0	1	327	0
C01B12.3	1	0	1	0	1	99,149	0
C01B12.4	1	1	0	0	1	11,81,236	1
C01B12.5	1	NA	0	0	NA	32	0
C01B12.8	1	0	0	0	1	17,56,73,89	3
C01B4.1	1	NA	0	0	NA	250	0
C01B4.10	1	NA	0	0	NA	108	0
C01B4.3	1	NA	0	0	NA	NA	0
C01B4.5	1	NA	0	0	NA	NA	0
C01B4.6	1	NA	0	0	NA	44	0
C01B4.7	1	NA	0	2	NA	114	0
C01B4.8	1	NA	0	0	NA	103	0
C01B4.9	1	NA	0	0	NA	521	0
C01B7.1	3	8	9	0	3	30,134,410,200	0
C01B7.3	1	NA	10	0	NA	NA	0
C01B7.4	1	4	3	0	1	252	0
C01B7.5	1	NA	3	0	NA	252,326	0
C01B7.6	1	6	0	1	2	140,217,265	0
C01B7.7	1	NA	0	0	NA	130	0
C01B9.1	2	0	0	0	1	34	0
C01B9.4	1	NA	0	0	NA	NA	0
C01C10.1	1	4	2	0	1	186	0
C01C10.2	2	2	2	0	3	340	0
C01C10.3	1	2	1	0	3	326	1
C01C10.4	1	2	0	0	1	287	1
C01C4.1	1	2	0	0	2	146	0
C01C4.2	1	NA	0	0	NA	NA	0
C01C4.3	2	3	2	4	2	320,371,771,822	0
C01C7.1	2	3	1	11	1	390	3
C01F1.1	1	0	0	0	2	43,111,126	2
C01F1.2	1	2	15	0	2	124	2
C01F1.3	2	0	4	0	2	13,65,153,281	0
C01F1.4	1	NA	0	0	NA	143	0
C01F1.5	1	3	0	0	1	365	1
C01F1.6	1	0	3	0	1	370,396	1
C01F4.2	2	3	1	0	1	278	0
C01F6.1	1	2	4	0	1	237,291,306	3
C01F6.2	1	0	0	0	1	26	2
C01F6.4	1	1	4	0	1	264	3
C01F6.5	1	0	11	2	1	85	2
C01F6.6	5	10	4	5	4	231,353,446	2
C01F6.8	2	1	0	1	1	112,154	1
C01F6.9	1	1	6	0	1	151	1
C01G10.1	1	0	0	0	1	15	0
C01G10.10	1	0	7	0	1	34	1
C01G10.11	6	7	15	2	3	NA	2
C01G10.12	1	0	0	0	2	36	3
C01G10.14	1	0	0	0	1	63	0
C01G10.15	1	0	1	0	1	17,38	0
C01G10.16	1	1	1	0	2	68	0
C01G10.17	1	0	0	0	1	38,55	0
C01G10.18	1	0	0	0	1	NA	0
C01G10.2	1	NA	0	0	NA	319	0
C01G10.3	1	0	1	0	1	107	0
C01G10.4	1	1	0	0	1	NA	0
C01G10.5	1	0	0	0	1	25	0
C01G10.6	1	0	1	0	2	93	0
C01G10.7	1	0	11	0	1	30,91,293	2
C01G10.8	1	0	13	0	1	28,62,128,139	1
C01G10.9	1	0	7	0	2	51	1
C01G12.1	1	5	0	0	2	40,235	1
C01G12.10	1	1	0	0	1	76	0
C01G12.11	1	1	0	0	1	77	0
C01G12.13	1	0	0	0	1	35	0
C01G12.2	1	0	1	0	1	36	0
C01G12.3	1	1	0	0	2	51	1
C01G12.5	1	NA	0	0	NA	NA	0
C01G12.6	1	1	0	0	1	49	1
C01G12.7	1	1	0	0	1	74	0
C01G12.8	1	0	0	0	1	36,51	1
C01G12.9	1	0	0	0	1	127	0
C01G5.2	1	0	0	0	3	238	2
C01G5.3	1	NA	0	0	NA	NA	0
C01G5.4	1	0	0	0	1	63	0
C01G5.5	1	1	0	0	1	115	1
C01G5.6	1	2	2	1	2	138,224	2
C01G5.7	1	NA	0	0	NA	NA	0
C01G5.8	1	0	8	0	1	12,76	1
C01G5.9	1	1	0	0	2	34,83	0
C01G6.1	2	0	8	4	1	70,201,252,306,113,244,295,349	1
C01G6.2	1	0	0	0	1	45	0
C01G6.3	1	0	1	0	1	115	2
C01G6.4	1	4	10	0	2	11,287,438	2
C01G6.5	1	1	6	1	1	206,273,362,761,871	2
C01G6.6	2	0	12	1	1	117	2
C01G6.7	1	0	3	0	1	61	0
C01G6.8	3	5	0	7	2	491	1
C01G6.9	1	0	1	0	1	61	0
C01G8.1	2	0	0	0	1	150,166	3
C01G8.2	1	0	0	0	2	70,136	2
C01G8.3	1	0	3	0	2	244	2
C01G8.4	1	0	0	0	2	178	1
C01G8.5	2	5	9	4	1	460,536	2
C01G8.6	1	0	0	1	1	28,217	2
C01G8.9	2	5	0	4	4	687,783	2
C01H6.1	1	0	0	0	1	36	0
C01H6.2	1	0	0	1	2	NA	0
C01H6.3	1	0	1	0	3	NA	0
C01H6.4	1	1	0	0	2	53	0
C01H6.5	6	8	1	0	2	191,421,586,868	3
C01H6.6	1	0	0	0	3	38	0
C01H6.7	2	0	6	2	3	45,144,202,218,155,254,312,328	2
C01H6.8	2	0	1	1	2	157	0
C01H6.9	1	0	2	0	1	120,144,164,189	1
C02A12.1	1	0	3	0	1	22,77	0
C02A12.10	1	0	0	0	1	NA	0
C02A12.2	1	NA	0	0	NA	44	0
C02A12.3	1	NA	0	0	NA	NA	0
C02A12.4	1	0	1	0	1	42,58	1
C02A12.5	1	NA	0	0	NA	119	0
C02A12.6	1	0	0	0	1	NA	0
C02A12.8	1	NA	0	0	NA	172	0
C02A12.9	1	NA	0	0	NA	NA	0
C02B10.1	1	3	4	0	4	105,150,164,199	1
C02B10.2	1	4	9	1	1	75,190,356	3
C02B10.3	1	6	8	0	1	703	0
C02B10.4	1	1	11	3	1	233	2
C02B10.5	1	1	3	0	1	185,455	3
C02B10.6	1	NA	0	0	NA	36	0
C02B4.1	1	14	1	0	2	97	0
C02B4.2	1	8	1	0	5	298,427,446	0
C02B4.3	1	NA	2	0	NA	NA	0
C02B4.4	1	2	0	0	1	135	0
C02B8.1	1	0	0	0	1	374	0
C02B8.2	1	NA	0	0	NA	NA	0
C02B8.3	1	1	1	0	2	NA	0
C02B8.4	1	1	0	0	3	20,138,231	0
C02B8.5	1	1	0	0	3	94	0
C02B8.6	1	0	4	0	3	679,762	1
C02B8.7	1	NA	0	0	NA	NA	0
C02C2.1	1	2	3	0	3	118,139,246,327	0
C02C2.3	1	0	0	0	1	36	0
C02C2.4	1	0	1	0	1	NA	0
C02C2.5	1	0	2	0	1	93	0
C02C6.1	2	8	10	4	3	450,850,344,744	2
C02C6.2	2	9	3	0	1	115,358,680	0
C02C6.3	4	3	2	0	2	148	0
C02D4.1	1	0	1	0	1	97	0
C02D4.2	6	2	1	0	1	47,308	0
C02D5.1	1	0	0	0	2	53,87	0
C02D5.2	2	5	6	0	3	213	0
C02D5.3	1	0	4	0	2	73	0
C02D5.4	1	NA	0	0	NA	NA	0
C02E11.1	2	0	5	0	1	280,250	1
C02E7.1	1	0	0	0	1	NA	0
C02E7.10	1	NA	0	0	NA	NA	0
C02E7.13	1	0	0	0	1	NA	0
C02E7.2	1	NA	0	0	NA	NA	0
C02E7.3	1	0	0	0	1	36	0
C02E7.4	1	0	0	0	1	NA	0
C02E7.5	1	NA	0	0	NA	NA	0
C02E7.6	1	1	0	0	1	58	1
C02E7.7	1	1	0	0	1	33	1
C02E7.8	1	NA	0	0	NA	NA	0
C02E7.9	1	NA	0	0	NA	NA	0
C02F12.1	2	1	2	0	1	218	0
C02F12.10	1	1	0	0	1	NA	0
C02F12.3	1	3	0	0	1	320	0
C02F12.4	1	2	10	2	1	28,147,164,210	0
C02F12.5	1	0	0	0	2	59	0
C02F12.7	1	4	2	0	1	154	0
C02F12.8	1	2	9	0	1	151,187	0
C02F12.9	1	NA	1	0	NA	NA	0
C02F4.1	1	6	11	0	1	31,112,283	3
C02F4.2	3	4	2	0	3	668,777,992	1
C02F4.4	1	0	0	0	1	46,94	0
C02F4.5	1	0	2	0	1	NA	0
C02F5.1	1	0	9	0	2	286,332	2
C02F5.10	1	0	0	0	1	58	0
C02F5.11	1	0	2	0	1	NA	0
C02F5.12	1	0	6	0	2	26	1
C02F5.13	1	2	0	0	1	159	2
C02F5.14	1	0	1	0	3	94	0
C02F5.2	1	NA	0	0	NA	NA	0
C02F5.3	1	0	0	0	2	121	1
C02F5.4	1	3	2	0	1	170	1
C02F5.5	1	0	1	0	1	51	1
C02F5.6	2	0	0	0	1	NA	1
C02F5.7	2	1	11	0	3	436,493,585,274,331,423	1
C02F5.8	1	3	2	0	1	108,146	0
C02F5.9	1	0	2	0	1	101	1
C02G6.1	1	0	1	0	1	93	0
C02G6.2	1	NA	0	0	NA	NA	0
C02G6.3	1	0	0	0	2	NA	0
C02H6.1	1	NA	0	0	NA	NA	0
C02H6.2	1	0	2	0	1	44	0
C02H7.1	1	0	1	0	1	82	0
C02H7.2	1	0	0	0	1	NA	0
C02H7.3	2	2	3	0	6	322,108,167	0
C03A3.1	2	0	5	0	2	39,120,305	0
C03A3.2	1	11	15	1	3	402,424	2
C03A3.3	1	2	2	0	1	NA	0
C03A7.10	1	0	0	0	1	126	0
C03A7.11	1	0	1	0	3	82	0
C03A7.12	1	0	0	0	1	281	0
C03A7.13	1	NA	1	0	NA	32	0
C03A7.14	1	3	1	0	1	144	1
C03A7.2	1	NA	0	0	NA	29,55,97	0
C03A7.3	1	NA	0	0	NA	NA	0
C03A7.4	1	1	0	0	1	71	1
C03A7.5	1	0	0	0	2	NA	0
C03A7.6	1	0	0	0	1	NA	0
C03A7.7	1	1	0	0	1	71	1
C03A7.8	1	2	0	0	1	125	1
C03A7.9	1	0	0	0	1	NA	0
C03B1.1	1	NA	0	0	NA	NA	0
C03B1.10	1	0	0	0	1	NA	0
C03B1.12	1	5	11	0	2	236,279,300,382	1
C03B1.13	1	1	2	0	1	63	0
C03B1.14	1	0	0	0	1	58	0
C03B1.2	1	0	0	0	1	NA	0
C03B1.3	1	NA	0	0	NA	NA	0
C03B1.4	1	NA	0	0	NA	NA	0
C03B1.5	1	0	0	0	4	219,278	0
C03B1.6	2	NA	0	0	NA	NA	0
C03B1.7	1	0	0	0	3	118,197	0
C03B1.9	1	0	0	0	1	NA	0
C03B8.2	1	NA	0	0	NA	NA	1
C03B8.3	1	NA	9	0	NA	NA	0
C03B8.4	1	0	14	5	3	77,118,220,265,287	2
C03C10.1	1	5	13	2	2	351,431,471,665,787	2
C03C10.2	1	0	0	0	1	NA	0
C03C10.3	1	4	2	0	2	158,209	1
C03C10.4	1	1	2	0	1	115,227	2
C03C10.5	1	NA	0	0	NA	660,757	0
C03C10.7	1	NA	1	0	NA	NA	0
C03C10.9	1	NA	0	0	NA	NA	0
C03C11.1	1	0	0	0	1	58	0
C03C11.2	1	0	0	0	1	104,187	2
C03D6.1	1	3	3	0	2	83	0
C03D6.3	2	1	14	0	5	212,255	2
C03D6.4	1	0	14	2	1	77,160	1
C03D6.5	1	1	0	0	2	42,251	0
C03D6.6	1	0	0	0	1	16,83,118	3
C03D6.8	1	0	14	0	1	88	1
C03E10.1	1	NA	0	0	NA	NA	0
C03E10.3	1	0	0	0	2	NA	0
C03E10.4	1	1	6	0	2	263,334	2
C03E10.5	1	0	1	0	1	93	0
C03E10.6	1	0	0	0	1	47	0
C03F11.1	1	2	0	0	1	NA	0
C03F11.2	1	0	0	0	2	97	0
C03F11.3	1	0	1	0	1	63,127	1
C03F11.4	1	0	0	0	1	254	0
C03G5.1	1	4	0	0	2	274,342	1
C03G5.10	1	0	0	0	1	53	0
C03G5.11	1	0	0	0	2	NA	0
C03G5.12	1	0	0	0	1	NA	0
C03G5.13	1	NA	0	0	NA	48	1
C03G5.2	1	0	0	0	1	41	0
C03G5.7	1	2	0	0	1	193	1
C03G5.8	1	0	0	0	1	50	0
C03G5.9	1	NA	0	0	NA	48	0
C03G6.10	1	0	0	0	1	40	0
C03G6.11	1	NA	0	0	NA	NA	0
C03G6.12	1	NA	1	0	NA	64,132	0
C03G6.13	1	2	0	0	1	123	0
C03G6.14	1	0	0	0	1	NA	0
C03G6.15	1	0	1	0	1	93	1
C03G6.16	1	0	0	0	1	117	0
C03G6.17	1	0	2	0	1	77	0
C03G6.18	1	0	0	0	1	NA	1
C03G6.19	1	0	2	0	1	33,74	1
C03G6.2	1	0	0	0	1	NA	0
C03G6.3	1	0	0	0	1	43	0
C03G6.5	1	0	0	0	3	NA	0
C03G6.6	1	0	0	0	1	NA	0
C03G6.7	1	0	0	0	1	NA	0
C03G6.8	1	0	0	0	1	59	1
C03G6.9	1	NA	0	0	NA	NA	0
C03H12.1	1	7	2	0	2	NA	1
C03H5.1	1	0	3	0	2	60,119	0
C03H5.2	1	2	1	0	2	85,193	1
C03H5.3	1	0	7	2	1	83	2
C03H5.4	1	0	0	0	1	NA	0
C03H5.5	1	0	0	0	2	49	0
C03H5.6	1	NA	3	0	NA	332	0
C03H5.7	1	0	0	0	1	NA	0
C04A11.1	1	6	0	0	1	470	0
C04A11.2	1	0	6	0	3	36,82,156,173	1
C04A11.3	1	5	5	4	2	NA	0
C04A11.4	1	3	9	0	1	350,369	0
C04A11.5	1	0	2	0	3	98,147,200	0
C04A2.1	1	3	9	0	2	151,223	1
C04A2.3	3	5	14	3	1	279,594	2
C04A2.7	4	1	7	0	4	54,109,420,409	2
C04B4.1	1	NA	0	0	NA	62	0
C04B4.2	1	0	0	0	2	353	3
C04B4.3	1	NA	0	0	NA	NA	0
C04B4.4	1	NA	0	0	NA	NA	0
C04B4.5	1	NA	0	0	NA	NA	0
C04B4.6	1	NA	1	0	NA	NA	0
C04C11.1	1	0	0	0	1	NA	0
C04C11.2	1	6	1	9	1	377,449,468	1
C04C3.1	1	NA	0	0	NA	NA	0
C04C3.2	1	0	0	0	1	133	0
C04C3.3	1	2	7	0	1	219	2
C04C3.4	1	NA	0	0	NA	NA	3
C04C3.5	3	0	9	0	1	49,70	0
C04C3.6	1	NA	0	0	NA	NA	0
C04C3.7	1	NA	0	0	NA	NA	0
C04C3.9	1	NA	0	0	NA	NA	0
C04D8.1	2	5	0	6	3	223,296,382,446,474	1
C04E12.10	1	0	0	0	1	64	0
C04E12.11	1	NA	5	0	NA	982	0
C04E12.12	1	4	11	0	1	NA	0
C04E12.2	1	0	0	0	1	74	0
C04E12.4	1	0	0	0	1	63	0
C04E12.5	1	0	1	0	1	57	0
C04E12.6	1	0	0	0	1	NA	0
C04E12.7	1	0	0	0	2	64,132	0
C04E12.8	1	0	0	0	1	NA	0
C04E12.9	1	NA	0	0	NA	190	0
C04E6.10	1	NA	0	0	NA	97,175	0
C04E6.11	1	1	7	0	1	NA	2
C04E6.13	1	0	0	0	1	58	0
C04E6.2	1	NA	0	0	NA	NA	0
C04E6.3	1	NA	0	0	NA	NA	0
C04E6.4	1	1	0	0	1	NA	0
C04E6.5	1	0	0	0	2	15	0
C04E6.6	1	0	0	0	1	160	0
C04E6.7	1	1	0	0	2	198,335	0
C04E6.8	1	NA	0	0	NA	103	0
C04E6.9	1	NA	0	0	NA	NA	0
C04E7.1	1	0	0	0	1	NA	0
C04E7.2	1	0	12	0	1	66,147,212	0
C04E7.3	1	NA	1	0	NA	79,855	0
C04E7.4	1	0	0	0	1	NA	0
C04E7.5	1	0	0	0	1	32	0
C04F1.1	1	0	0	0	4	NA	0
C04F1.3	1	4	0	0	2	62,452	0
C04F12.1	1	0	1	0	1	18,166,188	2
C04F12.10	1	1	0	0	1	134	3
C04F12.12	1	0	0	0	1	NA	0
C04F12.3	1	0	4	3	1	51	1
C04F12.4	1	0	0	0	1	21,32,88	1
C04F12.5	1	0	2	0	1	30	1
C04F12.6	1	0	0	0	1	43	1
C04F12.7	1	0	0	0	1	33	1
C04F12.8	1	5	3	0	2	NA	0
C04F12.9	1	0	0	0	1	67	1
C04F2.1	1	0	0	0	1	323	0
C04F2.4	1	NA	0	0	NA	NA	0
C04F5.1	1	1	0	2	1	312	2
C04F5.2	1	0	0	0	1	103,128	0
C04F5.3	1	2	2	0	3	95	0
C04F5.4	1	0	0	0	1	NA	0
C04F5.5	1	0	0	0	1	NA	0
C04F5.6	1	0	0	0	1	42	0
C04F5.7	1	0	2	0	1	15	0
C04F5.8	1	0	0	0	1	71	2
C04F5.9	1	0	1	0	3	46	2
C04F6.1	1	0	0	2	1	NA	1
C04F6.2	1	2	0	0	1	NA	1
C04F6.3	1	3	1	0	2	126,186	0
C04F6.4	2	1	2	0	4	54,142,384,472	1
C04F6.5	1	3	0	0	2	51	0
C04F6.7	1	NA	0	0	NA	NA	0
C04G2.1	1	0	1	0	2	50,115	0
C04G2.10	2	0	0	0	1	60	0
C04G2.11	1	0	0	0	1	NA	0
C04G2.2	1	0	0	0	1	48	0
C04G2.4	1	0	0	0	1	42	2
C04G2.5	1	0	0	0	1	51	0
C04G2.6	1	0	4	0	2	152,236	2
C04G2.7	1	1	1	0	2	23	0
C04G2.8	1	0	0	0	1	52	1
C04G2.9	1	0	0	0	1	74	1
C04G6.1	3	2	3	0	4	92,51	0
C04G6.10	1	0	0	0	1	84	0
C04G6.11	1	NA	2	0	NA	NA	0
C04G6.13	1	0	0	0	1	NA	0
C04G6.2	1	0	10	0	1	98	0
C04G6.3	1	5	0	6	1	227,375	2
C04G6.4	1	4	0	0	2	218	3
C04G6.5	1	0	1	0	1	65	1
C04G6.6	1	NA	0	0	NA	NA	0
C04G6.7	1	NA	2	0	NA	83	0
C04H4.1	1	NA	0	0	NA	NA	0
C04H5.1	1	0	0	0	1	NA	0
C04H5.2	1	0	0	0	1	42	0
C04H5.3	1	1	0	0	1	81	0
C04H5.6	1	0	0	0	1	151,165	1
C04H5.7	2	0	0	0	2	11,50	1
C04H5.8	1	0	0	0	1	20,107	0
C05A2.1	1	5	1	0	3	258,419	0
C05A9.1	2	0	0	0	1	58	0
C05A9.2	1	8	2	0	1	267,280,776	1
C05B10.1	1	NA	3	0	NA	NA	1
C05B5.1	1	NA	1	0	NA	47	0
C05B5.11	1	0	0	0	1	33	0
C05B5.12	1	NA	0	0	NA	NA	0
C05B5.2	1	0	0	0	2	37	0
C05B5.3	1	0	0	0	1	56	0
C05B5.4	1	1	0	0	2	128	0
C05B5.5	1	0	0	0	2	758,773	0
C05B5.6	1	NA	0	0	NA	NA	0
C05B5.7	2	4	6	0	1	643	0
C05B5.8	1	0	2	0	1	72	0
C05C10.1	1	1	0	0	1	NA	0
C05C10.2	2	0	2	0	1	189	1
C05C10.3	1	0	10	0	3	41,134,179	1
C05C10.4	1	0	6	0	1	63	1
C05C10.5	3	1	10	0	3	200,280,317	3
C05C10.6	2	0	12	0	3	170,215,268	2
C05C10.7	1	0	0	0	1	29	0
C05C10.8	1	0	0	0	1	NA	0
C05C12.1	1	0	0	0	1	14,30,114	0
C05C12.3	1	0	1	5	4	120	1
C05C12.4	1	0	2	0	3	14,156	0
C05C12.5	1	0	0	0	1	43	1
C05C12.6	1	1	0	0	2	245	0
C05C8.1	2	0	0	0	1	71	1
C05C8.2	1	1	9	0	2	76,115	1
C05C8.3	1	0	2	0	1	66,91	1
C05C8.4	1	2	9	0	2	109,161	1
C05C8.5	1	0	0	0	1	26,61,415	2
C05C8.6	1	0	14	0	1	52,91	1
C05C8.7	1	2	1	0	4	196,511,528	1
C05C8.8	1	NA	0	0	NA	NA	0
C05C8.9	2	0	14	0	2	99	3
C05C9.1	1	4	1	0	1	22,320	0
C05C9.2	1	0	0	0	1	109	0
C05C9.3	1	0	0	0	2	NA	0
C05D10.1	3	2	5	1	2	173,224,318	0
C05D10.2	3	1	0	0	1	291,318,604	0
C05D10.3	1	0	1	2	2	19,60,87	0
C05D10.4	3	0	2	0	1	220	1
C05D11.1	1	0	0	0	1	93,110	1
C05D11.10	1	0	12	0	1	113	1
C05D11.11	2	0	9	3	3	58,98,114	1
C05D11.12	1	0	7	0	1	184	2
C05D11.13	1	0	6	0	2	41,84	0
C05D11.2	1	1	0	0	1	158	1
C05D11.3	1	6	12	0	1	168	2
C05D11.4	1	5	2	0	2	446	0
C05D11.5	1	0	2	0	1	63	0
C05D11.6	3	9	1	0	2	529,1174	0
C05D11.7	2	0	15	1	2	387,639,713,734,47,299,373,394	2
C05D11.8	1	2	0	0	1	NA	0
C05D11.9	1	0	0	0	2	114	2
C05D12.1	1	3	0	0	2	183,221	1
C05D12.2	1	0	0	0	1	NA	0
C05D12.3	2	0	1	0	2	61,964	1
C05D12.4	1	0	1	0	1	NA	1
C05D12.5	1	0	0	0	1	NA	0
C05D12.7	1	2	0	0	2	234,354	0
C05D2.1	3	0	4	0	2	419,479,637,231	2
C05D2.10	2	3	0	0	2	100,133,169	2
C05D2.3	1	0	0	0	1	35	0
C05D2.4	2	0	2	0	1	55	1
C05D2.5	1	0	0	3	2	200	2
C05D2.6	2	0	14	0	1	81,202,217	0
C05D2.8	1	0	1	0	2	65	1
C05D9.1	1	1	8	0	1	298,315	0
C05D9.2	1	0	1	0	1	68	0
C05D9.3	1	0	2	0	2	20,340,398	0
C05D9.4	1	NA	0	0	NA	45	0
C05D9.5	1	0	5	0	1	201	1
C05D9.7	1	0	5	0	2	129,154	1
C05D9.9	2	0	0	0	1	191	0
C05E11.1	1	2	7	0	3	94,256	1
C05E11.2	1	0	0	0	1	NA	0
C05E11.3	1	13	0	0	3	457,508,542	0
C05E11.4	1	0	2	0	2	105	0
C05E11.5	1	1	1	1	3	55,84,110,138,157,195	0
C05E11.6	1	0	0	0	1	NA	0
C05E11.7	1	6	0	0	1	197	0
C05E11.8	2	1	1	0	2	148	1
C05E4.1	1	0	0	0	1	48	0
C05E4.10	1	NA	0	0	NA	NA	0
C05E4.11	1	0	0	0	1	139	0
C05E4.12	1	0	0	0	2	NA	0
C05E4.13	1	0	0	0	1	NA	0
C05E4.14	3	0	13	0	2	NA	0
C05E4.2	1	0	0	0	1	59	0
C05E4.3	1	0	0	0	2	66	0
C05E4.4	1	0	0	0	1	1019	0
C05E4.6	1	0	0	0	1	NA	0
C05E4.7	1	NA	0	0	NA	NA	0
C05E4.9	2	0	5	1	3	41,108,252,408,475	1
C05E7.1	1	2	0	0	1	110	0
C05E7.2	1	0	1	0	1	55	1
C05E7.3	1	0	0	0	1	61,79	0
C05E7.4	1	NA	0	0	NA	NA	0
C05G5.1	1	0	2	0	1	27,65	0
C05G5.2	1	0	0	0	1	51	1
C05G5.3	1	1	1	2	3	170,200	0
C05G5.4	1	1	17	2	1	77,123,175,204,220,265	1
C05G5.5	1	0	0	0	1	16	0
C05G5.7	1	0	0	0	2	NA	0
C05G6.1	1	0	2	0	1	124	0
C05H8.1	2	5	1	0	3	281,133	0
C06A1.1	1	5	0	2	1	295,344	2
C06A1.2	1	3	1	2	1	193	0
C06A1.3	1	0	0	0	2	52	0
C06A1.5	1	0	6	0	1	161	2
C06A1.6	1	0	0	0	1	57	0
C06A1.7	1	0	0	0	1	NA	0
C06A12.3	3	0	3	8	2	122	1
C06A12.4	2	NA	2	0	NA	NA	0
C06A12.5	1	0	1	0	2	28,116,165	0
C06A12.8	1	NA	0	0	NA	14,59,86	0
C06A5.1	1	0	11	1	1	61	0
C06A5.10	1	NA	0	0	NA	NA	0
C06A5.11	1	0	0	0	1	39	3
C06A5.12	1	0	0	0	1	45	0
C06A5.2	1	NA	0	0	NA	29	0
C06A5.3	2	2	11	8	2	17,237	0
C06A5.4	1	NA	0	0	NA	16	0
C06A5.5	1	NA	0	0	NA	NA	1
C06A5.6	1	0	2	0	2	77,176	2
C06A5.7	2	2	0	2	4	24,222,336,504,576,634	1
C06A5.8	2	0	0	0	1	87,146	3
C06A5.9	1	0	11	0	1	13,100	3
C06A6.2	2	3	12	5	2	NA	1
C06A6.3	1	2	7	0	2	28,86,116,128,149	2
C06A6.4	2	0	4	0	1	136	1
C06A6.5	1	1	4	0	1	148	0
C06A6.7	1	0	1	0	1	116	0
C06A8.1	2	2	1	2	2	176,233,270	1
C06A8.2	1	0	9	0	2	49	1
C06A8.3	1	0	2	0	1	90,129,383	1
C06A8.4	1	1	0	0	1	127,175	2
C06A8.5	1	1	9	0	1	139	2
C06A8.6	1	0	2	0	1	46	1
C06A8.7	1	0	0	0	1	NA	0
C06A8.8	2	0	2	0	2	158,222,262	0
C06A8.9	2	1	0	0	2	NA	0
C06B3.1	1	NA	0	0	NA	NA	0
C06B3.10	1	NA	0	0	NA	NA	0
C06B3.11	1	NA	0	0	NA	NA	0
C06B3.12	1	0	0	0	1	NA	0
C06B3.13	1	0	0	0	1	NA	0
C06B3.14	1	NA	0	0	NA	NA	0
C06B3.16	1	NA	0	0	NA	NA	0
C06B3.2	1	0	0	0	1	NA	0
C06B3.3	1	0	1	0	1	13,35	1
C06B3.4	1	0	2	0	2	58	1
C06B3.5	1	0	0	0	1	236	0
C06B3.6	1	0	12	0	2	65	1
C06B3.7	1	0	6	0	1	58	0
C06B3.8	1	0	0	0	1	48,89	0
C06B3.9	1	0	0	0	1	NA	0
C06B8.1	1	0	0	0	1	159	0
C06B8.10	1	0	0	0	1	NA	0
C06B8.11	1	NA	0	0	NA	NA	0
C06B8.2	4	0	2	0	1	101,309,375	0
C06B8.3	1	NA	0	0	NA	NA	0
C06B8.4	1	0	0	0	1	1173,1187	0
C06B8.6	1	0	0	0	1	31	0
C06B8.7	1	3	6	0	1	189	0
C06B8.8	1	0	15	0	1	55,100	1
C06B8.9	1	0	0	0	1	NA	0
C06C3.1	4	4	12	7	2	380,428,444	2
C06C3.10	1	3	0	0	3	178	0
C06C3.12	1	NA	0	0	NA	NA	0
C06C3.3	1	1	0	0	2	27,72	0
C06C3.4	1	NA	1	0	NA	NA	0
C06C3.6	1	0	0	0	2	NA	0
C06C3.7	1	NA	0	0	NA	NA	0
C06C3.8	1	0	0	0	1	NA	0
C06C3.9	1	0	0	0	1	NA	0
C06C6.1	1	0	0	0	1	NA	0
C06C6.2	1	0	0	0	1	NA	0
C06C6.3	1	NA	0	0	NA	NA	0
C06C6.4	1	0	1	0	2	48	0
C06C6.5	2	0	8	0	3	58	0
C06C6.6	1	NA	0	0	NA	NA	0
C06C6.7	1	0	0	0	1	NA	0
C06C6.8	1	0	0	0	2	41	0
C06C6.9	1	0	0	0	2	NA	0
C06E1.1	1	0	0	0	1	142,161,195	0
C06E1.10	1	0	2	2	1	201	2
C06E1.11	1	NA	0	0	NA	NA	0
C06E1.3	1	6	1	0	1	626	1
C06E1.4	1	0	0	0	1	100	0
C06E1.5	1	1	0	0	1	NA	0
C06E1.6	1	0	0	0	1	NA	0
C06E1.7	1	0	2	0	1	84,149	0
C06E1.8	1	1	3	0	1	245,315	0
C06E1.9	1	0	0	5	1	95	1
C06E2.1	1	2	1	0	1	157	0
C06E2.2	1	NA	0	0	NA	NA	0
C06E2.3	1	NA	2	0	NA	NA	0
C06E2.5	1	0	1	0	1	225	0
C06E2.7	1	0	2	0	1	241	0
C06E2.8	1	0	0	0	1	106,138	0
C06E2.9	1	0	1	0	1	NA	0
C06E4.1	1	NA	1	0	NA	NA	0
C06E4.2	1	2	1	0	1	197	0
C06E4.3	1	0	2	0	3	19	0
C06E4.4	1	NA	3	0	NA	NA	0
C06E4.5	1	NA	1	0	NA	NA	0
C06E4.6	1	0	3	0	1	NA	0
C06E4.7	1	4	0	0	1	144,179	0
C06E4.8	1	0	0	0	1	99	0
C06E7.1	4	1	5	0	1	75,203,248	1
C06E7.2	1	2	1	0	1	27,77	0
C06E7.3	2	2	1	0	1	266,340	1
C06E7.4	1	3	1	0	1	103	1
C06E7.6	1	0	0	0	1	15	0
C06E7.7	1	0	0	0	1	99	0
C06E7.88	1	NA	0	0	NA	NA	0
C06E8.3	3	0	8	1	2	59,319,400	1
C06E8.5	1	1	0	0	1	33,108	0
C06G1.1	2	6	1	0	4	377,421,462	1
C06G1.2	1	4	1	0	1	85,209	0
C06G1.4	1	10	4	3	6	349,621,900,960,1039	1
C06G1.5	1	3	1	0	4	292,401	0
C06G1.6	1	NA	0	4	NA	NA	0
C06G3.1	2	0	7	0	1	NA	0
C06G3.10	1	0	14	0	2	62,125	2
C06G3.11	2	1	10	0	1	100	1
C06G3.2	1	0	14	0	1	191,217	2
C06G3.3	1	0	4	0	1	96	0
C06G3.4	1	NA	0	5	NA	33	0
C06G3.5	2	1	12	0	2	95,143	1
C06G3.6	1	0	5	0	1	336	0
C06G3.7	1	4	0	3	1	93,579	0
C06G3.8	1	0	1	0	3	38,87	3
C06G3.9	1	0	0	0	1	73,107,142	2
C06G4.1	1	0	0	0	1	163	1
C06G4.2	4	0	1	1	1	99,251,295,171	1
C06G4.4	1	3	0	0	1	34	0
C06G4.5	1	0	0	0	1	156	0
C06G4.6	1	2	0	0	2	NA	0
C06G8.1	1	5	4	0	2	239,341	1
C06G8.2	1	0	0	1	3	146	0
C06G8.3	2	1	1	0	2	163,257	1
C06G8.4	1	0	0	0	1	18	0
C06H2.1	1	1	9	0	2	87,213,359	1
C06H2.2	1	4	0	0	1	31,428	1
C06H2.3	1	3	0	0	5	48	2
C06H2.4	1	0	0	0	1	35,72	0
C06H2.5	2	5	1	0	2	487	0
C06H2.6	1	1	10	0	1	NA	0
C06H2.7	1	0	0	0	2	199,240	0
C06H5.1	1	0	0	0	1	63,102	1
C06H5.2	1	0	0	0	1	36	0
C06H5.6	1	1	0	3	1	100	0
C06H5.7	1	1	2	3	1	67,157	0
C06H5.8	1	0	1	0	1	285	0
C07A12.1	3	3	3	0	3	131,585	0
C07A12.2	1	0	0	0	2	47,174,272	0
C07A12.3	2	3	9	1	3	12,223,268,284	0
C07A12.4	3	9	14	1	2	261,322	1
C07A12.5	2	0	2	2	1	430	0
C07A12.7	3	4	6	1	2	151	1
C07A4.1	1	0	2	0	2	363	0
C07A4.2	1	0	3	0	1	138	0
C07A4.3	1	0	0	0	2	41,63	0
C07A9.1	1	0	0	0	1	NA	0
C07A9.10	1	NA	0	0	NA	NA	0
C07A9.11	1	0	2	0	1	170	0
C07A9.12	1	6	0	0	1	256	0
C07A9.13	1	0	0	0	1	40	0
C07A9.2	1	0	9	0	1	135	2
C07A9.3	3	7	13	6	3	32,809,336,382	3
C07A9.4	1	1	0	0	1	NA	0
C07A9.5	1	NA	0	0	NA	NA	0
C07A9.6	1	0	1	0	2	36,100,140	0
C07A9.7	2	0	1	0	2	113,203,175,265	2
C07A9.8	1	1	1	0	2	NA	0
C07A9.9	1	1	14	0	1	NA	1
C07B5.2	1	0	0	0	2	NA	0
C07B5.3	1	0	0	0	1	156	0
C07B5.4	2	3	4	0	5	97,190,178	0
C07B5.5	1	0	1	0	1	49,192	1
C07B5.6	1	NA	0	0	NA	NA	0
C07B5.8	1	NA	0	0	NA	NA	0
C07C7.1	1	3	0	0	2	NA	0
C07D10.1	1	1	2	0	3	130	1
C07D10.2	2	4	5	0	1	542	3
C07D10.3	1	1	0	0	1	127	0
C07D10.4	1	5	0	0	1	182	1
C07D10.5	1	0	0	0	1	182	0
C07D10.6	1	NA	0	0	NA	NA	0
C07D8.5	1	NA	0	0	NA	NA	0
C07D8.6	1	0	4	0	1	140	1
C07E3.1	2	1	0	0	2	41,58	2
C07E3.10	1	0	0	0	1	73,147	0
C07E3.2	1	0	0	6	2	97,116,165	2
C07E3.3	1	0	1	4	1	28,125	0
C07E3.4	1	0	1	0	1	NA	0
C07E3.5	1	0	0	0	1	112,132	0
C07E3.6	1	0	4	1	2	168	0
C07E3.8	1	0	0	0	1	NA	0
C07E3.9	1	0	5	0	2	130,277	0
C07F11.1	1	4	0	0	2	395	3
C07F11.2	1	0	0	0	1	62	0
C07G1.1	1	0	0	0	1	65	0
C07G1.2	1	NA	0	0	NA	NA	0
C07G1.3	3	4	12	3	3	37,186,317,424	2
C07G1.4	2	3	1	2	2	33,442	2
C07G1.5	1	3	4	0	3	29,169,297	2
C07G1.6	1	0	0	0	1	67	0
C07G1.7	1	0	0	0	1	NA	0
C07G1.8	1	4	0	0	1	86	0
C07G2.1	2	0	0	0	1	133	2
C07G2.2	4	5	10	6	5	208,361,507,613,675	2
C07G2.3	2	2	12	1	1	237,269,299	1
C07G3.10	1	0	0	0	1	39,75	0
C07G3.2	1	0	1	0	1	92	0
C07G3.3	1	0	0	0	1	26	0
C07G3.4	1	NA	0	0	NA	NA	0
C07G3.5	1	0	0	0	1	99	0
C07G3.6	1	0	0	0	1	296	0
C07G3.8	1	0	0	0	1	43	0
C07G3.9	1	0	4	0	1	72	2
C07H4.1	1	1	3	0	2	15,94	0
C07H4.2	1	4	0	1	3	285	3
C07H6.1	1	0	2	1	2	124	2
C07H6.2	1	1	13	1	1	130	1
C07H6.3	1	0	2	0	4	51,112	1
C07H6.4	1	0	11	2	1	66,101	1
C07H6.5	1	10	0	3	2	27,575,850,874,942,988	2
C07H6.6	1	1	0	0	1	111,168	2
C07H6.7	1	8	4	0	2	459	0
C07H6.8	1	0	13	0	1	25,65,70,110	0
C07H6.9	1	0	11	0	1	83	2
C08A9.1	1	0	0	1	1	118	0
C08A9.10	1	0	0	0	1	36	0
C08A9.3	2	0	0	0	1	NA	0
C08A9.6	1	0	0	0	1	203	0
C08A9.7	1	NA	0	0	NA	263,323	0
C08A9.8	1	0	0	0	2	NA	0
C08A9.9	1	NA	0	0	NA	NA	0
C08B11.1	1	3	13	0	1	400,427	3
C08B11.2	1	2	0	0	2	42,138	2
C08B11.3	1	4	13	2	3	174,200,617	2
C08B11.4	1	1	2	1	2	17,98	1
C08B11.5	1	NA	0	1	NA	83,102,143	1
C08B11.6	1	0	0	0	3	1325,1344,1385	1
C08B11.7	1	0	7	0	1	104	2
C08B11.8	1	0	7	0	1	15	2
C08B11.9	1	1	0	0	1	99	2
C08B6.1	2	0	1	0	1	37	1
C08B6.10	1	0	0	0	1	42,87	1
C08B6.11	1	0	0	0	1	NA	0
C08B6.12	1	0	0	0	1	97	0
C08B6.13	1	NA	0	0	NA	NA	0
C08B6.14	1	0	0	0	1	68	0
C08B6.2	1	NA	0	0	NA	NA	0
C08B6.3	1	0	0	0	2	NA	0
C08B6.4	2	0	0	0	2	59,126,154	0
C08B6.5	1	NA	0	0	NA	170	0
C08B6.6	1	0	0	0	1	NA	0
C08B6.7	2	2	7	0	1	301,363	3
C08B6.8	1	0	7	0	1	137,209	2
C08B6.9	1	0	0	0	1	43,117,191	2
C08C3.1	3	NA	2	0	NA	803,111	0
C08C3.2	1	0	1	0	2	80,102	3
C08C3.3	1	4	4	0	2	245,268,356,429,474	0
C08C3.4	2	0	0	6	1	211	2
C08D8.1	1	0	0	0	1	NA	0
C08D8.2	2	5	1	0	5	153,313,583	0
C08E3.1	1	NA	0	0	NA	33	1
C08E3.10	2	0	2	0	1	76,111	0
C08E3.11	1	NA	0	0	NA	NA	0
C08E3.12	1	NA	0	0	NA	NA	0
C08E3.13	1	NA	0	0	NA	33	1
C08E3.14	1	NA	0	0	NA	34	0
C08E3.15	1	NA	0	0	NA	NA	0
C08E3.2	1	NA	0	0	NA	NA	0
C08E3.3	1	0	0	0	1	68	0
C08E3.4	1	0	1	0	1	65	0
C08E3.5	1	0	1	0	1	273	0
C08E3.6	1	NA	0	0	NA	55	0
C08E3.7	1	0	0	0	1	NA	0
C08E3.8	1	0	0	0	1	NA	0
C08E3.9	1	0	0	0	1	103	0
C08E8.1	1	0	1	0	1	NA	0
C08E8.10	1	0	0	0	1	96,125	0
C08E8.11	1	NA	0	0	NA	NA	0
C08E8.2	1	NA	0	0	NA	NA	0
C08E8.3	1	0	0	0	1	37	0
C08E8.4	1	0	1	0	1	52	0
C08E8.5	1	NA	1	0	NA	NA	0
C08E8.6	1	NA	0	0	NA	NA	0
C08E8.9	1	NA	0	0	NA	NA	0
C08F1.1	1	NA	0	0	NA	NA	0
C08F1.10	1	0	2	0	1	65	0
C08F1.11	1	NA	1	0	NA	86	0
C08F1.3	1	0	0	0	1	28	0
C08F1.4	2	0	0	0	4	286	0
C08F1.5	2	0	0	0	1	128	0
C08F1.6	1	0	0	0	1	66	0
C08F1.8	1	0	2	0	3	NA	0
C08F11.1	1	NA	0	0	NA	45	0
C08F11.10	1	0	0	0	1	30	1
C08F11.11	1	0	0	1	1	29,69,92	1
C08F11.12	1	0	0	0	1	32	0
C08F11.13	1	0	2	0	1	73,111	1
C08F11.17	1	0	0	0	1	NA	0
C08F11.2	1	0	0	0	1	NA	0
C08F11.3	1	0	0	0	3	31	0
C08F11.4	1	NA	0	0	NA	NA	0
C08F11.5	1	0	0	0	2	81	0
C08F11.7	1	0	0	0	1	140	0
C08F11.8	1	0	1	0	3	121,173,348	1
C08F11.9	1	0	0	0	1	99,224	0
C08F8.1	1	0	0	0	1	103	1
C08F8.2	2	0	0	0	2	232,38	2
C08F8.3	1	0	0	2	2	100,179	2
C08F8.4	1	0	0	0	1	NA	0
C08F8.5	1	0	0	0	1	121	0
C08F8.6	1	0	0	0	1	40	0
C08F8.7	1	1	1	0	3	33	0
C08F8.8	1	1	0	0	1	187,241	0
C08F8.9	1	0	1	0	1	80	0
C08G5.1	1	NA	0	0	NA	40	0
C08G5.2	1	0	0	0	1	464	0
C08G5.3	1	NA	0	0	NA	126	0
C08G5.4	1	0	0	0	1	176	0
C08G5.5	1	3	0	0	1	208	0
C08G5.6	1	0	0	0	1	NA	0
C08G5.7	2	NA	2	0	NA	NA	0
C08G9.1	1	3	1	0	1	133	0
C08G9.2	1	3	0	0	2	96	0
C08H9.1	1	0	0	0	1	134	0
C08H9.10	1	NA	0	0	NA	181	0
C08H9.11	1	NA	0	0	NA	NA	0
C08H9.12	1	NA	0	0	NA	NA	0
C08H9.13	1	0	0	0	1	25	0
C08H9.14	1	0	0	0	1	47,113	0
C08H9.15	1	3	2	0	3	134	0
C08H9.16	1	0	0	0	1	NA	0
C08H9.2	2	4	5	3	1	391,434,496	2
C08H9.3	2	0	0	0	3	46,117	1
C08H9.4	2	0	0	0	1	NA	0
C08H9.5	1	0	0	2	1	19	0
C08H9.6	1	0	0	0	1	16	0
C08H9.7	1	0	0	0	2	85	0
C09B7.1	3	3	0	0	1	233	0
C09B7.2	1	0	7	0	1	NA	1
C09B8.1	1	4	3	2	5	449,479	0
C09B8.3	1	3	0	0	2	123	0
C09B8.4	1	0	0	0	1	39	1
C09B8.5	1	0	0	0	1	163,184	1
C09B8.6	3	1	4	3	3	198,248,276,446	1
C09B8.7	4	5	2	0	3	219,583	2
C09B8.8	1	1	2	0	2	98,141	0
C09B9.1	1	1	0	0	1	54	0
C09B9.2	1	0	0	0	1	40	0
C09B9.3	2	0	0	0	2	235	0
C09B9.4	1	0	0	0	1	52,68	0
C09B9.6	1	0	0	0	1	35	1
C09B9.7	1	0	0	0	1	37	0
C09B9.8	1	2	0	0	2	136,199	0
C09C7.1	1	0	0	0	1	236	0
C09D1.1	7	11	4	53	5	403,455	1
C09D1.2	1	1	1	0	1	134	0
C09D4.1	2	5	0	1	3	246,318,335,376,392	0
C09D4.2	1	0	0	0	3	22,79,764	1
C09D4.3	1	1	0	0	1	131,219	2
C09D4.4	3	4	0	2	1	354,401	2
C09D4.5	1	1	12	1	1	27,44	1
C09D4.6	1	NA	0	0	NA	NA	0
C09D8.1	5	6	3	0	2	NA	1
C09E10.2	5	2	11	4	2	727	0
C09E7.1	1	0	0	0	1	38	0
C09E7.10	1	0	0	0	2	189	0
C09E7.2	1	NA	1	0	NA	61	0
C09E7.3	1	0	1	0	1	51	0
C09E7.4	1	0	6	0	2	49,99	0
C09E7.5	1	NA	0	0	NA	NA	0
C09E7.6	1	NA	0	0	NA	83	0
C09E7.7	1	0	11	0	1	NA	0
C09E7.8	2	0	0	0	1	76,124	1
C09E7.9	1	0	0	0	1	NA	3
C09E8.1	2	0	2	2	2	84,120,150,573,710,746	1
C09E8.2	2	0	0	0	1	92	0
C09E8.3	1	2	0	0	2	12,77,125	1
C09E9.1	1	1	9	0	2	151	0
C09F12.1	1	2	2	0	1	61,101	2
C09F12.2	1	0	0	0	2	176	0
C09F12.3	1	2	0	0	2	61	0
C09F5.1	1	3	3	6	1	219	0
C09F5.2	2	NA	2	2	NA	120	1
C09F5.3	1	1	0	0	1	75	0
C09F9.1	1	0	0	0	1	30,51	0
C09F9.2	1	NA	1	0	NA	649	0
C09F9.3	3	0	2	4	1	303	0
C09G1.1	1	0	0	0	1	NA	0
C09G1.2	1	NA	1	0	NA	NA	0
C09G1.3	1	NA	0	0	NA	NA	0
C09G1.4	1	0	2	0	1	179,356	1
C09G1.5	1	2	0	0	1	78,193	0
C09G12.1	1	0	0	0	1	69	0
C09G12.10	1	NA	0	0	NA	NA	0
C09G12.11	1	NA	0	0	NA	NA	0
C09G12.16	1	0	0	0	1	NA	0
C09G12.17	1	NA	1	0	NA	NA	0
C09G12.2	1	0	0	0	1	18	0
C09G12.3	1	0	0	0	1	NA	0
C09G12.5	1	0	0	0	1	42	0
C09G12.6	1	NA	0	0	NA	NA	0
C09G12.8	2	1	0	0	6	105,380,733,975	2
C09G12.9	1	0	12	0	1	NA	0
C09G4.1	1	3	3	3	3	329,348	2
C09G4.2	4	4	5	0	3	160,184,443	1
C09G4.3	1	0	0	0	4	132,376	3
C09G4.4	1	0	0	0	1	154	1
C09G4.5	1	0	11	0	1	487	2
C09G5.1	1	3	0	0	1	165	0
C09G5.2	1	1	3	0	1	136	2
C09G5.3	1	0	0	0	1	48	0
C09G5.4	1	1	0	0	1	59	1
C09G5.5	1	1	1	0	1	67	1
C09G5.6	1	0	1	1	1	113	1
C09G5.7	1	0	1	0	1	116	0
C09G5.8	2	0	0	1	2	64	0
C09G9.1	1	0	11	0	3	121,163	2
C09G9.2	2	0	6	0	2	114	2
C09G9.3	2	0	0	0	1	139	0
C09G9.4	1	0	0	0	1	49	0
C09G9.5	2	1	2	0	1	115,148	0
C09G9.6	1	1	0	2	4	306,334,467,513	3
C09G9.7	1	0	0	0	2	111	0
C09G9.8	2	0	0	0	1	NA	0
C09H10.1	1	0	1	0	1	32	0
C09H10.10	1	2	0	0	1	104	2
C09H10.2	1	3	0	0	1	46,75	1
C09H10.3	1	2	0	0	1	156	1
C09H10.5	1	3	11	0	1	409,492	2
C09H10.6	1	1	3	0	1	128,155	2
C09H10.7	1	NA	0	0	NA	NA	0
C09H10.8	1	NA	0	0	NA	31	0
C09H10.9	1	0	11	0	1	NA	0
C09H5.1	1	NA	0	0	NA	NA	0
C09H5.2	2	0	0	4	1	94,217	1
C09H5.3	1	NA	0	0	NA	94	0
C09H5.4	1	0	0	0	1	95	0
C09H5.5	1	0	2	0	1	20,74	0
C09H5.6	1	0	0	0	1	31,59	0
C09H5.7	1	0	0	0	1	40	1
C09H5.9	1	0	0	0	1	52	0
C09H6.1	2	0	1	0	1	127,282	2
C09H6.2	3	4	5	3	4	34,368,389	1
C09H6.3	1	0	12	0	2	182,232	2
C10A4.1	1	NA	0	0	NA	NA	0
C10A4.10	1	0	0	0	1	92	0
C10A4.2	1	NA	0	0	NA	NA	0
C10A4.3	1	0	0	0	1	13,85	0
C10A4.4	1	0	0	0	1	177	0
C10A4.5	1	0	0	0	1	48,61,226	0
C10A4.6	1	NA	0	0	NA	NA	0
C10A4.7	1	NA	0	0	NA	56	0
C10A4.8	1	4	0	0	1	140,170	0
C10A4.9	1	NA	0	0	NA	NA	0
C10B5.1	1	0	0	0	1	31,46	2
C10B5.3	1	4	0	0	1	295	1
C10C5.1	3	0	3	5	1	NA	0
C10C5.2	1	NA	1	0	NA	71	1
C10C5.3	1	0	0	0	1	70	1
C10C5.4	1	0	2	0	2	99	1
C10C5.5	1	0	0	0	1	65,90	0
C10C5.6	2	1	6	4	4	304,397,449	1
C10C5.7	1	0	0	0	1	113	0
C10C6.1	4	3	1	0	1	73,317,415	2
C10C6.2	1	2	1	0	4	11,87	0
C10C6.3	1	0	0	0	1	NA	0
C10C6.5	1	0	1	0	2	103	3
C10C6.6	1	4	1	0	2	147,270	2
C10C6.7	2	0	0	0	3	130,182,18	0
C10E2.1	1	0	0	0	2	NA	0
C10E2.2	1	0	1	0	1	83	0
C10E2.3	1	7	1	4	3	999	0
C10E2.4	1	NA	0	0	NA	12	0
C10E2.5	1	NA	0	0	NA	NA	0
C10E2.6	1	10	4	18	3	362,541,845	2
C10F3.1	1	0	2	0	2	78	3
C10F3.2	1	0	1	0	2	100,170	0
C10F3.3	1	0	0	0	1	100,124	0
C10F3.4	2	2	2	0	1	73	0
C10F3.5	2	0	2	0	1	125	1
C10F3.6	1	4	10	0	2	182,297	0
C10F3.7	1	0	0	0	1	101	0
C10G11.1	1	NA	0	0	NA	38	0
C10G11.10	1	0	0	0	2	45,121	0
C10G11.2	1	0	0	0	1	NA	0
C10G11.3	1	NA	0	0	NA	NA	0
C10G11.4	1	0	0	0	1	NA	0
C10G11.5	3	3	3	4	3	150,209,331	1
C10G11.6	1	1	2	0	2	NA	0
C10G11.7	1	5	9	3	2	360,560,581	1
C10G11.8	1	0	0	0	1	33	1
C10G11.9	1	0	2	0	1	47	1
C10G6.1	2	3	2	2	1	82,145,271	1
C10G8.1	1	0	7	0	1	NA	0
C10G8.2	1	NA	0	0	NA	NA	0
C10G8.3	1	NA	1	0	NA	63	0
C10G8.4	1	0	0	0	1	32	1
C10G8.5	4	10	1	12	1	78,777,27,89	2
C10G8.6	1	4	1	0	1	174	0
C10G8.7	1	0	0	0	1	36	0
C10G8.8	2	3	7	5	1	28,170	1
C10H11.1	1	3	2	0	1	117	2
C10H11.10	1	1	0	0	3	164	2
C10H11.3	1	0	2	0	2	47	1
C10H11.4	1	0	1	0	1	69	1
C10H11.5	1	0	1	0	1	NA	0
C10H11.6	2	0	3	0	1	72,276	1
C10H11.7	1	0	0	0	1	40	0
C10H11.8	1	1	0	0	2	500	1
C10H11.9	1	3	4	3	2	707,732,775	2
C11D2.1	1	NA	0	0	NA	NA	0
C11D2.2	1	0	0	0	1	114	0
C11D2.3	1	0	0	0	3	NA	0
C11D2.4	1	3	5	0	1	184	2
C11D2.6	4	NA	0	1	NA	95,134	1
C11D2.7	1	0	0	0	1	157	2
C11D9.1	1	0	1	0	1	NA	0
C11E4.1	1	2	2	0	2	207	1
C11E4.2	1	1	1	0	2	106	1
C11E4.3	1	NA	0	0	NA	NA	0
C11E4.6	1	5	0	5	2	313,429	0
C11E4.7	1	0	0	0	2	NA	0
C11E4.8	1	0	0	0	1	55	0
C11G10.1	1	3	2	0	1	245	0
C11G10.2	1	NA	1	0	NA	NA	0
C11G6.1	1	NA	10	0	NA	22,383,440	0
C11G6.2	1	NA	0	0	NA	182	0
C11G6.3	1	0	3	0	1	NA	0
C11G6.4	2	1	2	0	2	19,93,174,233,253,346	0
C11H1.2	1	0	0	0	1	184,206	0
C11H1.3	1	7	10	3	2	40	2
C11H1.4	2	1	10	0	1	155	0
C11H1.5	1	0	0	0	2	31,206	0
C11H1.7	1	0	1	0	1	58	0
C11H1.8	1	NA	10	2	NA	365,518,584,625,644,699	0
C11H1.9	2	0	1	0	1	42,146,158,231,452,556	0
C12C8.1	1	1	0	0	1	87,114	0
C12C8.2	2	0	4	0	3	19,119,184	1
C12C8.3	2	7	9	0	1	323,643,1160	0
C12D12.1	3	0	1	0	2	59,79,148,286	1
C12D12.2	2	2	4	4	1	278	1
C12D12.3	1	3	3	0	1	430	0
C12D12.4	1	NA	3	0	NA	NA	0
C12D12.5	1	3	1	0	1	280,316	0
C12D5.10	1	0	0	0	1	NA	0
C12D5.11	1	0	0	0	1	89	0
C12D5.2	1	0	3	0	2	51,89	1
C12D5.3	1	0	0	0	1	24,179	0
C12D5.4	1	0	0	0	1	NA	0
C12D5.5	1	0	0	0	1	NA	0
C12D5.7	1	0	4	0	1	79	0
C12D5.8	2	0	3	0	1	100,123	0
C12D5.9	1	0	0	0	4	23	0
C12D8.1	3	0	10	5	4	58,114	1
C12D8.10	3	1	6	5	3	163,184,363,394,413	2
C12D8.11	1	3	3	1	1	64,78	2
C12D8.12	1	0	0	0	1	NA	0
C12D8.13	1	0	0	0	1	NA	0
C12D8.14	1	0	1	0	1	47	0
C12D8.15	1	0	0	0	1	72	0
C12D8.16	1	0	0	0	2	52	0
C12D8.17	1	0	1	0	2	55	0
C12D8.18	1	0	0	0	3	51	0
C12D8.19	1	0	0	0	1	54	0
C12D8.20	1	NA	0	0	NA	NA	0
C12D8.21	2	NA	0	0	NA	NA	0
C12D8.4	1	0	0	0	1	NA	0
C12D8.5	1	0	0	0	3	43	0
C12D8.6	1	0	0	0	2	56	0
C12D8.8	1	0	1	0	1	NA	0
C12D8.9	2	0	1	0	1	66	0
C13A10.1	1	0	0	2	1	81	0
C13A10.2	1	1	0	0	2	116	0
C13A2.1	1	NA	0	0	NA	NA	0
C13A2.10	1	0	0	0	1	NA	0
C13A2.11	1	NA	0	0	NA	NA	0
C13A2.12	1	0	0	0	1	NA	0
C13A2.2	1	NA	0	0	NA	NA	0
C13A2.3	1	0	0	0	1	NA	0
C13A2.4	1	0	0	0	1	14	0
C13A2.5	1	NA	0	0	NA	18	0
C13A2.6	1	0	0	0	1	19	0
C13A2.7	2	NA	0	0	NA	NA	0
C13A2.9	1	0	0	0	3	21	0
C13B4.1	2	2	4	0	1	161,345	3
C13B4.2	1	0	12	0	1	76,213	2
C13B7.1	1	NA	0	0	NA	NA	0
C13B7.2	1	NA	0	0	NA	NA	0
C13B7.3	1	NA	0	0	NA	NA	0
C13B7.4	1	NA	0	0	NA	NA	0
C13B7.5	1	NA	0	0	NA	NA	0
C13B7.6	1	NA	0	0	NA	384	0
C13B9.2	1	1	0	0	4	14	0
C13B9.3	1	1	8	3	3	204,252,287	1
C13B9.4	3	5	0	2	4	100,257,555,597,146,303,601,643	0
C13C12.1	1	4	2	0	4	198,243	0
C13C12.2	1	0	1	0	1	251	1
C13C4.1	1	0	2	0	2	56	0
C13C4.2	1	4	2	0	2	32,80,109	2
C13C4.3	1	0	3	0	2	180	0
C13C4.4	1	1	4	0	2	217	0
C13C4.5	1	2	2	4	3	29,143	0
C13C4.6	1	0	0	0	1	51	0
C13C4.7	1	0	0	0	3	48,70,367	0
C13D9.1	1	0	2	0	1	155	0
C13D9.2	1	0	0	0	1	26	0
C13D9.3	1	4	1	0	1	68	0
C13D9.4	1	0	0	0	1	57	0
C13D9.5	1	NA	0	0	NA	NA	0
C13D9.6	1	0	0	0	1	NA	0
C13D9.7	1	1	0	0	1	142,162	0
C13D9.8	1	NA	1	0	NA	166	0
C13D9.9	1	NA	0	0	NA	NA	0
C13E3.1	1	1	1	0	1	29,199	0
C13F10.1	2	3	3	0	2	31,125	0
C13F10.2	1	2	1	0	2	20,101,142	1
C13F10.4	1	4	3	0	1	327	1
C13F10.5	1	1	0	0	2	152	1
C13F10.6	1	1	1	0	1	71,100	1
C13F10.7	1	2	0	0	1	286	3
C13G3.1	1	2	1	0	2	250,292,315	0
C13G3.2	1	0	1	0	1	51	0
C13G3.3	3	3	6	3	1	330	2
C13G5.1	1	0	1	0	1	204,311	0
C13G5.2	1	0	1	0	1	85	2
C14A11.2	1	0	0	0	2	278	0
C14A11.3	3	1	0	0	1	72,484	3
C14A11.5	1	0	2	0	1	92,107	0
C14A11.6	1	0	1	0	2	NA	0
C14A11.7	1	0	0	4	1	59,77	0
C14A11.9	1	0	0	0	1	285	2
C14A4.1	1	0	0	0	1	NA	1
C14A4.10	1	0	0	0	1	67	0
C14A4.11	1	5	6	0	1	411	2
C14A4.12	2	6	1	0	1	170,199	0
C14A4.13	1	0	0	0	1	40	0
C14A4.14	1	0	0	0	1	103,160	1
C14A4.15	1	0	0	0	1	NA	0
C14A4.2	1	0	0	0	1	112	2
C14A4.3	1	0	0	0	3	197	3
C14A4.4	2	0	0	0	1	94	1
C14A4.5	1	0	0	0	1	92	2
C14A4.6	1	1	2	0	2	60,122	1
C14A4.7	2	0	0	0	1	65	0
C14A4.8	1	0	0	0	1	67	0
C14A4.9	1	0	1	0	1	52,67,95,120	1
C14A6.1	1	0	0	0	1	46	1
C14A6.12	1	NA	0	0	NA	NA	0
C14A6.13	1	0	0	0	1	33	0
C14A6.2	1	0	0	0	1	NA	0
C14A6.3	1	0	0	0	1	NA	0
C14A6.5	1	NA	0	0	NA	NA	0
C14A6.6	1	0	0	0	2	33	0
C14A6.7	1	0	0	0	1	NA	0
C14A6.8	1	0	0	0	1	NA	0
C14B1.1	1	0	4	0	1	62,103	1
C14B1.10	1	0	0	0	2	163,230,471	1
C14B1.12	1	NA	0	0	NA	NA	1
C14B1.2	1	0	4	0	2	102	3
C14B1.3	1	0	6	0	2	54,99	2
C14B1.4	1	0	0	0	1	89,141,208	2
C14B1.5	1	0	0	0	1	107	2
C14B1.6	1	0	0	0	3	154	1
C14B1.7	1	NA	0	0	NA	NA	2
C14B1.8	1	0	4	0	1	79	3
C14B1.9	1	0	0	0	2	55	2
C14B4.2	1	1	1	0	1	33,58	0
C14B9.1	1	3	2	0	1	32,141	1
C14B9.10	1	1	11	0	2	64,119	0
C14B9.2	1	0	1	0	2	188,259	2
C14B9.3	1	0	1	0	1	24,54	1
C14B9.4	2	3	5	5	2	341	1
C14B9.6	3	3	9	2	2	449	0
C14B9.7	1	1	12	0	1	26,40	1
C14B9.8	1	7	8	2	1	296,318	3
C14C10.1	1	0	0	0	1	26	1
C14C10.2	2	0	0	0	2	57	0
C14C10.3	2	2	7	0	2	32,156	1
C14C10.4	1	0	0	0	1	193	1
C14C10.5	1	7	0	1	2	390	1
C14C10.6	1	2	0	0	1	133	0
C14C10.7	1	0	0	0	1	79	0
C14C11.1	1	0	0	0	1	38	1
C14C11.2	1	1	0	0	1	122,180	2
C14C11.3	1	0	1	0	1	107,126	1
C14C11.4	1	2	1	0	1	175	0
C14C11.5	1	NA	0	0	NA	53	0
C14C11.6	1	0	0	0	1	161	2
C14C11.7	1	0	3	0	1	32,110,149	3
C14C11.8	2	7	1	0	2	157,401	0
C14C6.1	1	NA	0	0	NA	NA	0
C14C6.10	1	0	0	0	1	NA	0
C14C6.12	1	0	0	0	1	NA	0
C14C6.13	1	0	0	0	1	NA	0
C14C6.2	1	1	0	0	2	26,114	0
C14C6.3	1	NA	0	0	NA	NA	0
C14C6.4	1	NA	0	0	NA	47	0
C14C6.5	1	0	0	0	1	42	1
C14C6.6	1	0	0	0	1	NA	0
C14C6.7	1	NA	0	0	NA	72	0
C14C6.8	1	0	0	0	1	NA	0
C14C6.9	1	NA	0	0	NA	NA	0
C14E2.1	1	NA	0	0	NA	NA	0
C14E2.2	1	NA	0	0	NA	79	0
C14E2.3	1	NA	0	0	NA	NA	0
C14E2.4	1	0	0	0	1	NA	0
C14E2.5	1	0	0	0	1	NA	0
C14E2.6	1	0	0	0	1	NA	0
C14E2.7	1	0	0	0	1	NA	0
C14F11.1	2	4	7	1	2	53,109,188,256,283,339,418	1
C14F11.2	1	1	0	2	1	44	0
C14F11.3	1	1	0	0	1	148	0
C14F11.4	2	0	2	14	2	22,89,154,209	1
C14F11.5	2	3	4	22	1	75,176	1
C14F11.6	1	0	1	0	2	18,47,107,160	1
C14F11.7	1	0	0	0	1	44	0
C14F5.1	2	11	3	0	2	489	0
C14F5.2	1	0	0	0	1	155	1
C14F5.3	4	2	2	2	4	282,174,472	1
C14F5.4	1	0	1	0	4	29,178	1
C14F5.5	1	14	8	0	3	142,760	2
C14H10.1	1	4	3	0	1	66,212,265	1
C14H10.2	2	6	4	1	1	284	0
C14H10.3	2	6	0	2	1	528	1
C14H10.4	1	0	0	0	1	NA	0
C15A11.1	1	0	0	0	1	58	0
C15A11.2	1	0	1	0	1	18,78	0
C15A11.3	1	0	1	0	1	61	0
C15A11.4	1	0	0	0	3	83	0
C15A11.5	1	NA	0	0	NA	45	0
C15A11.6	1	0	0	0	1	45	1
C15A11.7	1	0	2	0	2	70,279,391	0
C15A7.1	1	0	1	0	1	NA	0
C15A7.2	1	0	0	0	1	NA	0
C15A7.4	1	0	0	0	1	NA	0
C15B12.1	1	0	1	0	1	57	0
C15B12.2	1	NA	1	0	NA	86	0
C15B12.3	1	NA	0	0	NA	NA	0
C15B12.4	1	0	0	0	2	39,112	0
C15B12.5	3	0	0	0	1	186	0
C15B12.6	1	NA	0	0	NA	256	0
C15B12.7	2	0	6	4	2	370	1
C15B12.8	1	NA	0	0	NA	NA	0
C15B12.9	1	NA	0	0	NA	18	0
C15C6.1	1	4	0	0	1	242	1
C15C6.2	2	0	0	0	1	27	1
C15C6.3	1	0	13	9	1	NA	0
C15C6.4	1	0	0	0	1	85	3
C15C7.1	1	0	0	0	1	285	0
C15C7.2	1	1	6	3	3	267	2
C15C7.4	1	0	0	0	4	525,776,848	0
C15C7.5	1	1	2	0	1	79,285,326,357	1
C15C7.6	1	0	0	0	1	71	0
C15C7.7	1	2	1	0	1	88	1
C15C8.1	1	0	2	0	1	62	0
C15C8.2	2	5	1	0	1	227	0
C15C8.3	2	0	1	0	1	43,61,95,111	1
C15C8.4	1	4	3	0	2	344	3
C15C8.5	1	0	0	0	1	NA	0
C15C8.6	1	0	1	0	2	NA	0
C15C8.7	1	4	1	0	1	277	2
C15C8.8	1	4	0	0	1	106	0
C15F1.1	1	1	0	0	2	NA	1
C15F1.2	1	2	1	0	1	179	0
C15F1.3	3	2	0	2	2	211,85,102	3
C15F1.4	1	0	4	0	1	96,110	1
C15F1.5	2	0	0	0	1	78,93	1
C15F1.6	1	2	0	0	1	99,127,205	1
C15F1.7	2	1	7	0	1	81,144,164	1
C15F1.8	1	NA	0	0	NA	NA	1
C15H11.1	1	0	0	0	1	19	0
C15H11.10	1	NA	0	0	NA	NA	0
C15H11.11	2	0	9	0	1	21	0
C15H11.13	1	0	0	0	1	NA	0
C15H11.2	2	1	0	0	1	NA	0
C15H11.3	2	2	0	0	6	207	0
C15H11.4	1	0	0	0	1	129	3
C15H11.5	1	0	0	0	1	86,119	2
C15H11.6	1	0	0	0	3	87,125,155,175	2
C15H11.7	1	1	0	1	1	14,205	2
C15H11.8	1	1	7	0	1	NA	2
C15H11.9	1	0	5	0	1	114,196	1
C15H7.3	1	0	0	0	1	36	1
C15H7.4	1	0	1	0	1	61	0
C15H9.1	1	1	1	0	1	31,90,106	0
C15H9.11	1	0	1	0	1	51	0
C15H9.2	1	0	0	0	1	55,106	0
C15H9.3	1	0	0	0	1	NA	0
C15H9.4	1	6	3	4	2	699	1
C15H9.5	1	2	0	0	4	253,480,632	1
C15H9.6	1	1	0	0	1	129,192,277,328,358,406	1
C15H9.7	1	0	2	0	1	80	1
C15H9.8	2	1	0	0	3	177,249	0
C15H9.9	1	1	4	0	1	37,77,163	1
C16A11.1	1	NA	0	0	NA	NA	0
C16A11.10	1	NA	0	0	NA	NA	0
C16A11.2	2	0	6	1	1	118,135	1
C16A11.3	1	0	0	0	2	295	2
C16A11.4	2	0	0	0	2	135	2
C16A11.5	1	0	0	0	2	80	0
C16A11.6	1	0	6	0	1	41	0
C16A11.7	1	0	0	0	1	72	1
C16A11.8	1	NA	0	0	NA	49	0
C16A11.9	1	0	0	0	1	NA	0
C16A3.1	3	0	0	0	2	95,165	2
C16A3.10	3	0	6	0	3	150	1
C16A3.2	1	1	0	0	1	192	2
C16A3.3	1	0	6	0	1	222	2
C16A3.4	1	0	0	0	1	95,123	1
C16A3.5	1	1	0	0	1	122	1
C16A3.6	1	0	3	0	1	137	1
C16A3.7	1	0	14	1	1	88,167	1
C16A3.8	1	1	0	3	2	100,132	1
C16A3.9	1	0	14	0	1	32	1
C16B8.1	1	2	3	0	2	41,111,123,157	0
C16B8.2	1	NA	0	0	NA	NA	0
C16B8.3	1	0	1	0	1	102	1
C16B8.4	1	0	1	0	2	223,278	0
C16C10.1	1	1	0	0	1	278	2
C16C10.10	1	0	0	0	2	59	2
C16C10.11	1	1	9	1	1	228	1
C16C10.12	1	0	0	0	1	26	0
C16C10.13	1	NA	0	0	NA	13	0
C16C10.2	1	0	0	0	1	50,101,118	1
C16C10.3	1	0	0	0	2	337,432	2
C16C10.4	1	0	9	1	2	94,111,158	2
C16C10.5	1	2	9	0	1	188,207,298	3
C16C10.6	1	0	0	2	1	105	1
C16C10.7	1	2	0	0	1	139,155,268	2
C16C10.8	1	0	0	0	3	39,92	2
C16C10.9	1	NA	0	0	NA	68	0
C16C2.1	1	0	12	0	1	140	0
C16C2.2	2	12	7	1	3	97,753,870,217	0
C16C2.3	2	8	0	0	2	309	2
C16C2.4	1	1	0	6	1	29,86,155	1
C16C4.1	1	0	1	0	1	NA	0
C16C4.10	1	0	0	0	1	NA	0
C16C4.11	1	NA	0	0	NA	NA	0
C16C4.12	1	0	0	0	1	NA	0
C16C4.13	1	0	0	0	1	NA	0
C16C4.14	1	NA	1	0	NA	NA	0
C16C4.15	1	0	1	0	2	NA	0
C16C4.16	1	0	0	0	1	NA	0
C16C4.17	1	0	0	0	1	NA	0
C16C4.18	1	NA	0	0	NA	NA	0
C16C4.3	1	NA	0	0	NA	NA	0
C16C4.4	1	0	0	0	2	16,108	0
C16C4.5	1	0	1	0	1	58,83	0
C16C4.6	1	NA	1	0	NA	NA	0
C16C4.8	1	NA	0	0	NA	NA	0
C16C4.9	1	NA	0	0	NA	NA	0
C16C8.10	1	NA	0	0	NA	NA	0
C16C8.11	1	0	0	0	1	67	2
C16C8.12	1	0	0	0	1	233	2
C16C8.13	1	0	0	0	1	NA	2
C16C8.14	1	0	0	0	1	749	0
C16C8.16	1	0	0	0	5	71	0
C16C8.17	1	NA	1	0	NA	53	0
C16C8.18	1	0	7	0	1	43	1
C16C8.19	1	0	0	0	1	34	0
C16C8.2	1	2	1	0	1	288	0
C16C8.20	1	NA	0	0	NA	NA	0
C16C8.21	1	NA	0	0	NA	NA	0
C16C8.22	1	NA	0	0	NA	NA	0
C16C8.4	1	0	0	0	1	100	2
C16C8.5	1	0	0	0	1	NA	3
C16C8.7	1	0	0	0	1	NA	0
C16C8.8	1	NA	0	0	NA	40	0
C16C8.9	1	NA	0	0	NA	40	0
C16D2.1	3	0	0	0	1	34	0
C16D2.2	1	NA	0	0	NA	NA	0
C16D2.3	1	NA	0	0	NA	NA	0
C16D6.1	1	0	1	0	1	41	0
C16D6.2	1	4	0	0	2	NA	0
C16D6.3	1	NA	0	0	NA	NA	0
C16D9.1	1	1	0	0	1	49,122,157,170,202	0
C16D9.2	1	1	3	0	2	242	0
C16D9.3	1	NA	0	0	NA	NA	0
C16D9.4	1	0	1	2	1	81	0
C16D9.5	1	0	0	0	3	26,71	0
C16D9.6	1	4	0	0	1	191	0
C16D9.7	1	0	0	0	1	NA	0
C16D9.8	1	0	0	0	1	NA	0
C16D9.9	1	0	0	0	3	23,88,144	0
C16E9.1	1	0	2	0	2	33,138	0
C16E9.2	2	3	5	1	1	302	1
C16E9.4	2	21	2	4	5	1053	1
C16H3.1	1	0	0	0	1	120,138,163	0
C16H3.2	1	0	2	0	1	63,78	1
C16H3.3	2	0	9	1	1	62,259,364	1
C17A2.1	1	0	0	0	1	NA	0
C17A2.2	1	NA	0	0	NA	99	0
C17A2.3	1	NA	0	0	NA	NA	0
C17A2.4	1	NA	0	0	NA	NA	0
C17A2.5	1	NA	0	0	NA	NA	0
C17A2.7	1	0	0	0	1	NA	0
C17A2.8	1	0	0	0	1	42	0
C17B7.1	1	NA	0	0	NA	NA	0
C17B7.10	1	0	3	0	1	36	0
C17B7.11	1	0	3	0	2	130	0
C17B7.12	1	0	0	0	1	NA	0
C17B7.14	1	NA	0	0	NA	NA	0
C17B7.2	1	0	3	0	1	58	0
C17B7.3	1	0	0	0	1	NA	0
C17B7.4	1	0	0	0	1	63	0
C17B7.5	1	0	0	0	1	NA	0
C17B7.8	2	NA	0	0	NA	NA	0
C17B7.9	1	NA	0	0	NA	NA	0
C17C3.1	5	0	6	0	4	168,57,455,356	1
C17C3.10	1	NA	0	0	NA	219	0
C17C3.11	1	2	0	0	1	NA	0
C17C3.12	3	0	0	0	2	323,572	1
C17C3.13	1	NA	0	0	NA	53	0
C17C3.15	1	0	0	0	2	57	0
C17C3.18	1	0	0	0	1	323,572	1
C17C3.19	1	0	1	0	1	NA	0
C17C3.2	1	NA	1	0	NA	53	0
C17C3.20	1	0	0	0	1	NA	0
C17C3.3	1	1	0	0	2	NA	0
[truncated: 18,393 more rows]
